# Supplementary material for: Suppression of Alternative Lipooligosaccharide Glycosyltransferase Activity by UDP-Galactose Epimerase Enhances Murine Lung Infection and Evasion of Serum IgM
Source: Front Cell Infect Microbiol. 2019 May 15;9:160. doi: 10.3389/fcimb.2019.00160 (PMC6530457; doi:10.3389/fcimb.2019.00160)
Supplement: Supplementary file 1 [file Table_1.XLSX]

## Sheet: Table S1
Supplementary Table 1. Primers used in this study
Primer	Sequence	Description/Relevant features
550-1kbup	5’ GAATTTTTTCATTTGGGCGAATTG	lic2A deletion
550-5out	5’ GCTGCTGCGTAACATATTTAAATAAAAATGGAAATAACTAAA	lic2A deletion
550-3out	5' AGTACCGCCACCTAAAAAGCCAAGGTGTAACAAGGGTTA	lic2A deletion
550-1kbdown	5’ATGAAAAACTCAATTTGGCATAAC	lic2A deletion
50550	5'ATGAGTGCTATTGAAAATATTG	lic2A gene
30550	5'CATAAAACGAACAATTTCTTTAC	lic2A gene
550-5'caat	5'CATATTACTAAGCAATTTGAATC	lic2A CAAT repeat region
550-3'caat	5'ACAGCCTTTTTCTCCTTTAGTAAG	lic2A CAAT repeat region
aacC15’	5' ATGTTACGCAGCAGCAACGATGTTACGCAGCAGG	gentamicin resistance cassette
aacC13’	5' TTAGGTGGCGGTACTTGGGTCGAT	gentamicin resistance cassette
5RdgalESap	5’ACTGCAGATCTGCTCTTCAATGATATAAAACACGCCTTAAAATC	galE complementation
3RdgalESap	5’AAAGATCTGCAGGCTCTTCTTTAATCTCTATACCCTTTTGGATT	galE complementation
375lic2A-5sap	5’ACTGCAGATCTGCTCTTCAATGCCATTTTTGACCGCTCTTT	lic2A complementation, lic2A phase-on locked
Rdlic2A-5out	5’ATAAGTGTACGCATTAAAGAAACT	lic2A complementation, lic2A phase-on locked
375 lic2A-3out	5’AATGCGTACACTTATCAATCAAACTCCATATTACATAA	lic2A complementation, lic2A phase-on locked
375lic2A-3sap	5’AAGATCTGCAGGCTCTTCTTTACATAAAACGAACAATTTCTTTA	lic2A complementation, lic2A phase-on locked
1kb5-HI0819	5’TATGATCCAACTTGTTATCTTTGC	galK deletion
HI0819-5outgent	5’GCTGCTGCGTAACATATTTCTATCCTTTATATTAAATCT	galK deletion
HI0819-3outgent	5’AGTACCGCCACCTAAGAGAAAATAATGTTAGAACAAACC	galK deletion
1kb3-HI0819	5’TTTGCCATTCAGGATGATTTGGCG	galK deletion
PTrc5CGA	5' CGACTGCACGGTGCACCAATGCTTC	trc promoter
PTrcstitchErm	5’ATTTTTCTCGTTCATGGTCTGTTTCCTGTGTGAAATTGT	trc promoter
ermC5orf	5’ATGAACGAGAAAAATATAAAACAC	erythromycin resistance cassette
ermC3orf	5' TTACTTATTAAATAATTTATAGCTATT	erythromycin resistance cassette
5-1699	5’ATGAATCTCATGCTTTGTTGTACAC	lsgC deletion
1698-5out	5’TGCACCGTGCAGTCGTTTAAATTTCCTTATAAATCGTTA	lsgC deletion
1698-3out2	5’AGCTATAAATTATTTAATAAGTAAGGAATAATTTTATGTTAAAAAA	lsgC deletion
1698-1kb3	5’AACCAATCGCCCTTTGATGTACGC	lsgC deletion
5-1698-2	5' CGATTTATAAGGAAATTTAAAATG	lsgD deletion
1697-5out	5’TGCACCGTGCAGTCGAAAATTATTCCTTATAAAATCCCT	lsgD deletion
1697-3out2	5’AGCTATAAATTATTTAATAAGTAAAGGAAGGAATTATGTTAAGCA	lsgD deletion
3-1696orf2	5’TTTTCCCAACCGTTTTAAATTAATAGC	lsgD deletion
1697-5'	5'ATGTTAAAAAAATATTTGATCTCTTT	lsgE deletion
1696-5out	5’TGCACCGTGCAGTCGAATTCCTTCCTTTAATTAGCCAAA	lsgE deletion
1696-3out2	5’AGCTATAAATTATTTAATAAGTAAAATGAAATTTTCAGTCCTTAT	lsgE deletion
1696-1kb3	5’AAGCAACATTGAATTTTGTGCCAC	lsgE deletion
1kb5’JBsiaB	5’ACTTCCTTTACATATTCGTATCCG	siaB deletion
JBsiaB-5’out	5’TTGAATATGGCTCATTATTCTCACTCTCTGTGATAAAAG	siaB deletion
JBsiaB-3’out	5’GATGAGTTTTTCTAAAAAAATTGGCCGCACTTTTGATCT	siaB deletion
1kb3’JBsiaB	5’TATCCCAAATGGGAAGAAAGATGG	siaB deletion
