# Supplementary material for: Suppression of Alternative Lipooligosaccharide Glycosyltransferase Activity by UDP-Galactose Epimerase Enhances Murine Lung Infection and Evasion of Serum IgM
Source: Front Cell Infect Microbiol. 2019 May 15;9:160. doi: 10.3389/fcimb.2019.00160 (PMC6530457; doi:10.3389/fcimb.2019.00160)
Supplement: Supplementary file 2 [file Table_2.xlsx]

## Sheet: Table S2
Supplementary Table 2. HITS data of Haemophilus influenzae parent and lic2A transposon mutant libraries in vitro and after lung infection.
HITS data represent the 1,724 predicted/annotated protein coding genes of H. influenzae Rd. All data correspond to sequences obtained in the 5' 0-95% region of each gene.
NU = contained only non-unique reads mapping to multiple genomic locations (see comments)
N/A= non-applicable
DIV/0 =calculation whose denominator is zero
parent' refers to parent library
lic2A' refers to lic2A library
												parent					lic2A
						No. of insertion sites detected:				Input library (in vitro): Insertion saturation of gene		No. of sequence reads/gene					No. of sequence reads/gene
Gene ID	Strand	Gene	COG	Product/predicted function	No.TA sites (theoretical) 0-95% of gene	parent Input	parent Output	lic2A Input	lic2A Output	parent %TA sites hit	lic2A %TA sites hit	Input	Output	Input (normalized)	Survival Index (output/input-normalized)	p value	Input	Output	Input (normalized)	Survival Index (output/input-normalized)	p value	Comments
HI0001	+	gapdH	COG0057G	glyceraldehyde-3-phosphate dehydrogenase	66	3	1	N/A	N/A	0.0454545	N/A	3	1	2.77611	0.360217	0.424316	N/A	N/A	N/A	N/A	N/A
HI0002	+	-	COG1022I	long chain fatty acid CoA ligase	112	74	59	64	42	0.660714	0.571429	1611	994	1490.77	0.66677	0.0120474	500	1943	1524.9	1.27418	0.275816
HI0003	-	-	COG0561R	haloacid dehalogenase-like protein	51	33	31	33	26	0.647059	0.647059	1459	1506	1350.11	1.11546	0.242087	501	1790	1527.95	1.1715	0.483973
HI0004	-	-	COG0319R	putative metalloprotease	20	1	1	1	0	0.05	0.05	3	1	2.77611	0.360217	0.72011	1	0	3.04981	0	DIV/0
HI0005	-	fdhD	COG1526C	formate dehydrogenase accessory protein	57	39	35	34	29	0.684211	0.596491	1050	791	971.637	0.81409	0.0886753	365	1967	1113.18	1.76701	0.0967315
HI0006mb	+	fdxG	-	similar to formate dehydrogenase large subunit; contains frameshifts	207	161	143	141	109	0.777778	0.681159	5860	5914	5422.66	1.09061	0.138249	1785	5599	5443.9	1.02849	0.782873
HI0007	+	fdxH	COG0437C	formate dehydrogenase beta subunit	48	38	33	34	27	0.791667	0.708333	1458	1322	1349.19	0.979849	0.856564	398	1824	1213.82	1.50269	0.181428
HI0008	+	fdxI	COG2864C	formate dehydrogenase gamma subunit	47	30	26	29	21	0.638298	0.617021	4752	5227	4397.35	1.18867	0.208254	1367	4870	4169.08	1.16812	0.307029
HI0009	+	fdhE	COG3058O	formate dehydrogenase accessory protein FdhE	60	47	38	40	28	0.783333	0.666667	1385	1204	1281.64	0.939424	0.486211	409	1336	1247.37	1.07105	0.852686
HI0010	-	rimI	COG0456R	ribosomal-protein-alanine N-acetyltransferase	30	20	15	15	8	0.666667	0.5	307	294	284.088	1.03489	0.827924	109	555	332.429	1.66953	0.587477
HI0011	-	holD	COG3050L	DNA polymerase III subunit psi	24	16	1	16	0	0.666667	0.666667	174	7	161.014	0.0434744	0.00021591	81	0	247.034	0	5.17361e-05
HI0012	+	rsmC	COG2813J	16S ribosomal RNA m2G1207 methyltransferase	64	51	41	47	38	0.796875	0.734375	1846	2076	1708.23	1.21529	0.0249232	1155	4441	3522.52	1.26074	0.183534
HI0013	-	era	COG1159R	GTP-binding protein Era	60	0	4	0	2	0	0	0	4	0	DIV/0	DIV/0	0	2	0	DIV/0	DIV/0
HI0014	-	rnc	COG0571K	ribonuclease III	40	12	3	5	1	0.3	0.125	21	4	19.4327	0.205838	0.0128595	7	1	21.3486	0.0468414	0.0247707
HI0015	-	lepB	COG0681U	signal peptidase I	54	3	2	0	2	0.0555556	0	6	4	5.55221	0.720433	0.794755	0	2	0	DIV/0	DIV/0
HI0016	-	lepA	COG0481M	GTP-binding protein LepA, elongation factor 4	121	46	6	22	5	0.380165	0.181818	155	8	143.432	0.0557755	1.26159e-06	34	8	103.693	0.0771505	2.73811e-06
HI0017	-	-	COG3445R	autonomous glycyl radical cofactor GrcA	28	15	17	12	9	0.535714	0.428571	429	717	396.983	1.80612	0.0905092	148	740	451.371	1.63945	0.325672
HI0018	+	ung	COG0692L	uracil-DNA glycosylase	36	27	24	23	22	0.75	0.638889	1538	2266	1423.22	1.59217	0.0204888	515	1636	1570.65	1.04161	0.732038
HI0019	-	-	COG0621J	(dimethylallyl)adenosine tRNA methylthiotransferase	85	70	48	59	32	0.823529	0.694118	1028	913	951.279	0.95976	0.756446	303	858	924.091	0.92848	0.675683
HI0020	-	-	COG0471P	hypothetical protein	113	87	83	84	73	0.769912	0.743363	4548	6658	4208.58	1.58201	4.57712e-05	1649	7762	5029.13	1.54341	0.000643354
HI0021	-	citG	COG1767H	CitG protein	74	45	40	39	30	0.608108	0.527027	1303	1833	1205.76	1.52021	0.0355412	398	2245	1213.82	1.84953	0.0427981
HI0022	-	citF	COG3051C	citrate lyase alpha chain	81	54	41	45	34	0.666667	0.555556	1307	1535	1209.46	1.26916	0.0285619	411	1992	1253.47	1.58919	0.0951385
HI0023	-	citE	COG2301G	citrate lyase beta chain	51	40	34	35	22	0.784314	0.686275	1006	818	930.921	0.878699	0.302981	372	819	1134.53	0.721886	0.0403248
HI0024	-	citD	COG3052C	citrate lyase subunit gamma	15	7	5	7	4	0.466667	0.466667	142	90	131.402	0.684919	0.0564763	34	135	103.693	1.30192	0.785525
HI0025	-	citC	COG3053C	citrate lyase ligase	70	50	43	48	38	0.714286	0.685714	1844	1590	1706.38	0.931797	0.518285	583	2320	1778.04	1.30481	0.200665
HI0026	-	lipA	COG0320H	lipoyl synthase	54	1	0	N/A	N/A	0.0185185	N/A	1	0	0.925369	0	DIV/0	N/A	N/A	N/A	N/A	N/A
HI0027	-	lipB	COG0321H	lipoate-protein ligase B	42	2	0	0	1	0.047619	0	2	0	1.85074	0	DIV/0	0	1	0	DIV/0	DIV/0
HI0028	-	-	COG2921S	hypothetical protein	23	N/A	N/A	0	2	N/A	0	N/A	N/A	N/A	N/A	N/A	0	2	0	DIV/0	DIV/0
HI0029	-	dacA	COG1686M	penicillin-binding protein 5	93	56	26	49	9	0.602151	0.526882	1209	223	1118.77	0.199326	6.23379e-07	320	60	975.938	0.0614793	7.09492e-10
HI0030	-	-	COG0797M	lipoprotein	69	46	31	38	19	0.666667	0.550725	1193	615	1103.97	0.557083	0.000205568	372	379	1134.53	0.33406	0.00139681
HI0031	-	rodA	COG0772D	rod shape-determining protein	75	27	1	17	3	0.36	0.226667	98	1	90.6862	0.011027	0.00161637	38	3	115.893	0.025886	0.00179058
HI0032	-	pbp2	COG0768M	penicillin-binding protein 2	158	61	4	40	6	0.386076	0.253165	171	4	158.238	0.0252784	1.71027e-09	76	6	231.785	0.025886	7.95499e-10
HI0033	-	-	COG1576S	rRNA large subunit methyltransferase	19	14	10	14	10	0.736842	0.736842	173	162	160.089	1.01194	0.969138	102	559	311.08	1.79696	0.284399
HI0034	-	-	COG0799S	hypothetical protein	21	15	12	14	10	0.714286	0.666667	467	487	432.147	1.12693	0.513463	197	1049	600.812	1.74597	0.249963
HI0035	-	-	COG2985R	hypothetical protein	106	78	70	74	62	0.735849	0.698113	2490	2967	2304.17	1.28767	0.00702087	1432	6514	4367.32	1.49153	0.000596567
HI0036	+	-	COG4178R	ABC transporter ATP-binding protein	128	99	88	93	103	0.773438	0.726562	3687	3860	3411.84	1.13136	0.16849	8884	52997	27094.5	1.95601	2.36259e-06
HI0037	+	mreB	COG1077D	rod shape-determining protein MreB	74	29	1	25	5	0.391892	0.337838	87	1	80.5071	0.0124213	2.25266e-07	61	5	186.038	0.0268762	5.25246e-07
HI0038	+	mreC	COG1792M	rod shape-determining protein MreC	82	35	10	16	6	0.426829	0.195122	240	187	222.089	0.842006	0.497621	67	83	204.337	0.406192	0.0385417
HI0039	+	mreD	COG2891M	rod shape-determining protein MreD	46	17	3	16	1	0.369565	0.347826	83	6	76.8056	0.0781193	0.00367964	33	1	100.644	0.00993606	0.000132988
HI0040	-	-	-	hypothetical protein	64	40	32	33	22	0.625	0.515625	1014	1026	938.324	1.09344	0.667039	281	547	856.995	0.638277	0.118928
HI0041	-	xthA	COG0708L	exonuclease III	53	28	6	19	2	0.528302	0.358491	142	10	131.402	0.0761021	1.30864e-05	44	65	134.191	0.484383	0.337778
HI0042	-	-	COG0564J	pseudouridine synthase-like protein	47	25	23	23	17	0.531915	0.489362	606	1770	560.774	3.15635	0.310906	187	660	570.314	1.15726	0.681656
HI0043	-	-	COG3768S	hypothetical protein	63	41	30	37	33	0.650794	0.587302	668	556	618.146	0.899463	0.528985	291	1054	887.493	1.18761	0.365633
HI0044	-	-	COG0670R	hypothetical protein	50	39	36	35	14	0.78	0.7	1451	1704	1342.71	1.26907	0.0870816	315	398	960.689	0.414286	0.00271959
HI0045	-	-	COG3054R	hypothetical protein	35	19	16	18	17	0.542857	0.514286	651	676	602.415	1.12215	0.628546	221	682	674.007	1.01186	0.959415
HI0046	+	phnA	COG2824P	alkylphosphonate uptake protein	18	13	11	10	6	0.722222	0.555556	222	304	205.432	1.47981	0.220961	93	396	283.632	1.39618	0.189496
HI0047	-	eda	COG0800G	keto-hydroxyglutarate-aldolase/keto-deoxy-phosphogluconate aldolase	38	25	21	24	12	0.657895	0.631579	427	557	395.133	1.40965	0.168888	167	443	509.317	0.869792	0.664222
HI0048	-	-	COG1028IQR	D-mannonate oxidoreductase	71	53	50	45	30	0.746479	0.633803	1139	1710	1054	1.6224	0.00376156	420	1513	1280.92	1.18118	0.678821
HI0049	-	kdgK	COG0524G	2-dehydro-3-deoxygluconokinase	70	49	44	43	36	0.7	0.614286	1250	1140	1156.71	0.985553	0.892179	449	1900	1369.36	1.38751	0.158608
HI0050m	-	-	COG1593G	integral membrane protein transporter	116	88	80	81	71	0.758621	0.698276	3657	4248	3384.07	1.25529	0.00230587	1278	7388	3897.65	1.8955	0.0268009
HI0051	-	-	COG3090G	hypothetical protein	50	42	34	41	37	0.84	0.82	1576	1693	1458.38	1.16088	0.160652	499	2431	1521.85	1.5974	0.0301943
HI0052	-	-	COG1638G	hypothetical protein	96	68	53	62	54	0.708333	0.645833	1640	1859	1517.61	1.22496	0.267583	715	2937	2180.61	1.34687	0.115512
HI0053	-	-	COG1063ER	zinc-type alcohol dehydrogenase	86	57	49	50	32	0.662791	0.581395	1398	1584	1293.67	1.22443	0.088426	526	2284	1604.2	1.42376	0.120212
HI0054	+	uxuR	COG2186K	uxu operon regulator	69	6	2	1	5	0.0869565	0.0144928	7	2	6.47758	0.308757	0.162527	3	5	9.14942	0.546483	0.699584
HI0055	+	uxuA	COG1312G	mannonate dehydratase	86	53	31	52	23	0.616279	0.604651	901	186	833.757	0.223086	2.56868e-07	478	351	1457.81	0.240773	1.16308e-06
HI0056	-	-	COG0861P	hypothetical protein	45	2	2	2	3	0.0444444	0.0444444	26	34	24.0596	1.41316	0.423751	18	7	54.8965	0.127513	0.346114
HI0057	-	uvrC	COG0322L	excinuclease ABC subunit C	121	78	64	70	46	0.644628	0.578512	2387	1591	2208.86	0.720282	0.0260408	744	2249	2269.05	0.991162	0.949573
HI0058	-	kdsB	COG1212M	3-deoxy-manno-octulosonate cytidylyltransferase	48	1	0	1	2	0.0208333	0.0208333	1	0	0.925369	0	DIV/0	1	2	3.04981	0.65578	0.819705
HI0059	-	lpxK	COG1663M	tetraacyldisaccharide 4'-kinase	53	0	2	0	1	0	0	0	2	0	DIV/0	DIV/0	0	1	0	DIV/0	DIV/0
HI0060	-	msbA	COG1132V	lipid transporter ATP-binding/permease protein	121	2	1	1	6	0.0165289	0.00826446	2	1	1.85074	0.540325	0.701777	1	6	3.04981	1.96734	0.49376
HI0061	-	rec2	COG2333R	recombination protein	134	82	67	68	44	0.61194	0.507463	1421	1488	1314.95	1.1316	0.259593	431	1976	1314.47	1.50327	0.115191
HI0062	+	dksA	COG1734T	dnaK suppressor protein	19	10	1	7	0	0.526316	0.368421	101	4	93.4623	0.042798	0.00921204	13	0	39.6475	0	0.000386003
HI0063	+	pcnB	COG0617J	polyA polymerase	81	40	25	35	24	0.493827	0.432099	597	373	552.445	0.67518	0.00700811	260	527	792.949	0.664607	0.0752439
HI0064	+	folK	COG0801H	2-amino-4-hydroxy-6-hydroxymethyldihydropteridine pyrophosphokinase	34	4	2	5	4	0.117647	0.147059	30	2	27.7611	0.0720433	0.123914	16	43	48.7969	0.881204	0.744697
HI0065	+	yjeE	COG0802R	hypothetical protein	37	N/A	N/A	0	3	N/A	0	N/A	N/A	N/A	N/A	N/A	0	3	0	DIV/0	DIV/0
HI0066	+	amiB	COG0860M	N-acetylmuramoyl-L-alanine amidase	106	58	14	36	7	0.54717	0.339623	793	182	733.818	0.248018	0.000493579	197	172	600.812	0.286279	0.000155342
HI0067	+	mutL	COG0323L	DNA mismatch repair protein	110	48	39	41	25	0.436364	0.372727	800	788	740.295	1.06444	0.57605	296	949	902.742	1.05124	0.884588
HI0068	+	miaA	COG0324J	tRNA delta(2)-isopentenylpyrophosphate transferase	45	1	0	1	1	0.0222222	0.0222222	1	0	0.925369	0	DIV/0	1	1	3.04981	0.32789	0.701709
HI0069	+	glnE	COG1391OT	bifunctional glutamine-synthetase adenylyltransferase/deadenyltransferase	175	105	82	93	66	0.6	0.531429	2065	2114	1910.89	1.10629	0.310425	810	2791	2470.34	1.1298	0.564641
HI0070	-	recN	COG0497L	DNA repair protein	101	66	55	61	41	0.653465	0.60396	1724	1432	1595.34	0.897616	0.212225	620	1478	1890.88	0.781647	0.229077
HI0071	+	grpE	COG0576O	heat shock protein GrpE	34	6	4	1	2	0.176471	0.0294118	57	34	52.746	0.644598	0.287712	9	50	27.4482	1.82161	0.470482
HI0072	-	ppnK	COG0061G	inorganic polyphosphate/ATP-NAD kinase	52	2	2	N/A	N/A	0.0384615	N/A	2	2	1.85074	1.08065	0.950696	N/A	N/A	N/A	N/A	N/A
HI0073	-	-	-	nucleotidyltransferase	24	16	16	12	9	0.666667	0.5	367	445	339.61	1.31032	0.176658	132	562	402.574	1.39602	0.527244
HI0074	-	-	-	nucleotidyltransferase	36	29	23	25	21	0.805556	0.694444	957	984	885.578	1.11114	0.493788	268	1446	817.348	1.76914	0.132363
HI0075	+	nrdD	COG1328F	anaerobic ribonucleoside triphosphate reductase	119	81	74	79	65	0.680672	0.663866	2965	3880	2743.72	1.41414	0.00544296	1076	4826	3281.59	1.47063	0.00600752
HI0076	+	tesB	COG1946I	acyl-CoA thioesterase II	42	31	26	30	18	0.738095	0.714286	661	623	611.669	1.01852	0.890355	161	568	491.019	1.15678	0.646492
HI0077	+	-	COG2833S	hypothetical protein	44	31	30	28	22	0.704545	0.636364	1251	1546	1157.64	1.33548	0.370903	434	1142	1323.62	0.862788	0.472597
HI0078	-	cysS	COG0215J	cysteinyl-tRNA synthetase	71	1	2	1	1	0.0140845	0.0140845	1	2	0.925369	2.1613	0.63289	1	1	3.04981	0.32789	0.701709
HI0079	+	ppiB	COG0652O	peptidyl-prolyl cis-trans isomerase B	26	20	13	14	9	0.769231	0.538462	427	239	395.133	0.60486	0.216863	162	257	494.068	0.520171	0.0327815
HI0080	+	-	COG3692S	hypothetical protein	35	24	20	23	20	0.685714	0.657143	1109	1248	1026.23	1.2161	0.167725	405	1615	1235.17	1.30751	0.185166
HI0081	+	-	COG0084L	hypothetical protein	41	28	25	22	23	0.682927	0.536585	1023	1222	946.652	1.29086	0.0327013	355	2469	1082.68	2.28045	0.00197134
HI0082	+	-	-	hypothetical protein	17	15	15	15	9	0.882353	0.882353	637	843	589.46	1.43012	0.200794	247	2174	753.302	2.88596	0.140567
HI0083	+	-	-	hypothetical protein	8	5	4	5	3	0.625	0.625	131	109	121.223	0.899167	0.774751	41	222	125.042	1.7754	0.52795
HI0084	-	trxM	COG3118O	thioredoxin	19	2	1	1	1	0.105263	0.0526316	2	1	1.85074	0.540325	0.701777	1	3	3.04981	0.983669	DIV/0
HI0085	-	ldhA	COG1052CHR	D-lactate dehydrogenase	61	44	41	41	37	0.721311	0.672131	2402	3095	2222.74	1.39243	0.0705538	862	2981	2628.93	1.13392	0.392889
HI0086	-	metB	COG0626E	cystathionine gamma-synthase	77	54	15	51	7	0.701299	0.662338	2823	72	2612.32	0.0275617	1.9447e-09	972	20	2964.41	0.0067467	5.59587e-09
HI0087	-	thrC	COG0498E	threonine synthase	85	1	0	0	2	0.0117647	0	1	0	0.925369	0	DIV/0	0	2	0	DIV/0	DIV/0
HI0088	-	thrB	COG0083E	homoserine kinase	67	3	0	1	3	0.0447761	0.0149254	3	0	2.77611	0	DIV/0	1	3	3.04981	0.983669	0.99096
HI0089	-	thrA	COG0527E	bifunctional aspartokinase I/homeserine dehydrogenase I	135	1	1	1	3	0.00740741	0.00740741	1	1	0.925369	1.08065	0.975336	1	4	3.04981	1.31156	0.845739
HI0090	+	-	COG0325R	hypothetical protein	41	27	21	26	13	0.658537	0.634146	728	295	673.669	0.437901	5.0411e-05	320	256	975.938	0.262312	0.000110229
HI0091	-	-	COG1929G	hypothetical protein	52	39	35	37	30	0.75	0.711538	1424	2027	1317.73	1.53826	0.000717095	473	2083	1442.56	1.44396	0.182241
HI0092	-	-	COG2610GE	hypothetical protein	74	57	52	54	36	0.77027	0.72973	1991	2599	1842.41	1.41065	0.00354036	722	3293	2201.96	1.49549	0.07942
HI0093	-	-	COG3835KT	hypothetical protein	56	32	25	32	20	0.571429	0.571429	626	716	579.281	1.23602	0.247299	254	802	774.65	1.03531	0.895068
HI0094	-	-	COG0451MG	hypothetical protein	23	18	15	16	10	0.782609	0.695652	609	888	563.55	1.57573	0.119258	167	325	509.317	0.638109	0.0831203
HI0095	-	-	COG2226H	hypothetical protein	37	25	20	26	15	0.675676	0.702703	629	725	582.057	1.24558	0.186508	223	987	680.107	1.45124	0.171527
HI0096	+	-	-	hypothetical protein	55	47	41	43	37	0.854545	0.781818	2076	2621	1921.07	1.36435	0.00516352	892	3785	2720.43	1.39133	0.148689
HI0097	+	hitA	COG1840P	iron-utilization periplasmic protein hFbpA	59	34	25	15	0	0.576271	0.254237	434	284	401.61	0.707153	0.0970607	26	0	79.2949	0	0.000808408
HI0098	+	hitB	COG1178P	iron(III) ABC transporter permease protein	98	80	57	53	13	0.816327	0.540816	1863	1631	1723.96	0.946076	0.583005	167	250	509.317	0.490853	0.0333281
HI0099	+	hitC,fbpC2	COG3842E	iron(III) ABC transporter ATP-binding protein,Fe(3+) ions import ATP-binding protein FbpC 2	65	38	28	26	3	0.584615	0.4	510	367	471.938	0.777644	0.234787	74	26	225.686	0.115205	8.15674e-05
HI0101a	-	-	-	similar to carobxypeptidase; contains frameshifts	30	15	8	14	4	0.5	0.466667	178	79	164.716	0.479614	0.00649179	61	43	186.038	0.231135	0.00525325
HI0102	-	dapE	COG0624E	succinyl-diaminopimelate desuccinylase	68	3	2	N/A	N/A	0.0441176	N/A	3	2	2.77611	0.720433	0.703107	N/A	N/A	N/A	N/A	N/A
HI0103	-	-	COG1393P	hypothetical protein	23	7	4	6	5	0.304348	0.26087	49	92	45.3431	2.02898	0.328715	24	189	73.1953	2.58213	0.228607
HI0104	-	htpG	COG0326O	heat shock protein 90	116	73	60	64	49	0.62931	0.551724	2549	3030	2358.77	1.28457	0.0637097	950	4154	2897.31	1.43374	0.0445775
HI0105	+	-	COG0327S	hypothetical protein	43	26	17	26	11	0.604651	0.604651	339	393	313.7	1.25279	0.458501	146	462	445.272	1.03757	0.954422
HI0106	-	ffh	COG0541U	Signal recognition particle protein	61	1	0	N/A	N/A	0.0163934	N/A	1	0	0.925369	0	DIV/0	N/A	N/A	N/A	N/A	N/A
HI0107	+	-	COG4536P	Mg2+/Co2+ transporter	76	51	43	45	31	0.671053	0.592105	1221	1310	1129.88	1.15942	0.278801	470	682	1433.41	0.475789	0.000216853
HI0108	+	-	COG3610S	hypothetical protein	69	54	46	43	40	0.782609	0.623188	2046	2305	1893.3	1.21745	0.0722656	704	3407	2147.06	1.58682	0.0359434
HI0109	-	-	COG3765M	hypothetical protein	20	12	6	9	6	0.6	0.45	132	89	122.149	0.72862	0.154699	35	360	106.743	3.37258	0.419642
HI0110	+	serS	COG0172J	seryl-tRNA synthetase	87	1	3	1	1	0.0114943	0.0114943	1	3	0.925369	3.24195	0.360172	1	1	3.04981	0.32789	0.701709
HI0111	+	bphH	COG0625O	glutathione transferase	39	22	17	18	14	0.564103	0.461538	283	399	261.879	1.5236	0.29463	110	563	335.479	1.6782	0.121607
HI0112	-	-	COG2963L	hypothetical protein	29	10	10	8	10	0.344828	0.275862	161	451	148.984	3.02716	0.0892065	62	1285	189.088	6.79578	0.291082
HI0113	+	hemR	COG1629P	hemin receptor	218	156	105	139	59	0.715596	0.637615	2388	1276	2209.78	0.577433	7.6295e-08	905	1368	2760.07	0.495639	0.000615919
HI0114c	-	-	-	hypothetical protein	14	12	11	11	9	0.857143	0.785714	222	302	205.432	1.47007	0.180157	104	244	317.18	0.76928	0.558658
HI0116a	-	-	-	conserved hypothetical protein-authentic frameshift	119	64	52	53	33	0.537815	0.445378	1103	1336	1020.68	1.30893	0.0634114	374	1347	1140.63	1.18093	0.483272
HI0117	+	mltA	COG2821M	murein transglycosylase A	73	53	46	50	38	0.726027	0.684932	2180	1659	2017.3	0.822385	0.0409754	797	1917	2430.69	0.788663	0.214684
HI0118	+	-	COG1179H	hypothetical protein	50	39	35	35	29	0.78	0.7	1336	1506	1236.29	1.21816	0.110207	499	1106	1521.85	0.726746	0.122939
HI0119	+	znuA	COG4531P	high-affinity zinc transporter periplasmic component	64	39	8	33	4	0.609375	0.515625	448	19	414.565	0.0458311	3.39196e-06	158	11	481.869	0.0228278	2.23037e-07
HI0120	-	-	COG5413S	hypothetical protein	42	29	23	24	14	0.690476	0.571429	378	435	349.789	1.24361	0.439226	167	173	509.317	0.33967	0.0099467
HI0121	-	-	COG0773M	UDP-N-acetylmuramoylalanine-D-glutamate ligase-like protein	89	67	47	58	34	0.752809	0.651685	1513	1061	1400.08	0.757812	0.0535888	641	1217	1954.93	0.62253	0.0421687
HI0122	-	metC	COG0626E	cystathionine beta-lyase	89	69	13	65	5	0.775281	0.730337	2320	55	2146.86	0.0256189	3.00122e-11	930	36	2836.32	0.0126925	1.71798e-10
HI0123	+	pgsA	COG0558I	phosphatidylglycerophosphate synthase	41	2	2	2	2	0.0487805	0.0487805	36	19	33.3133	0.570343	0.393525	11	2	33.5479	0.0596163	0.375532
HI0124	-	ppa	COG0221C	inorganic pyrophosphatase	33	N/A	N/A	0	1	N/A	0	N/A	N/A	N/A	N/A	N/A	0	1	0	DIV/0	DIV/0
HI0125	+	-	COG2252R	hypothetical protein	94	69	57	60	44	0.734043	0.638298	2296	2679	2124.65	1.26092	0.15144	810	3182	2470.34	1.28808	0.227499
HI0126	-	fbpC	COG3842E	ferric transporter ATP-binding subunit	64	40	36	39	28	0.625	0.609375	1116	1270	1032.71	1.22977	0.0549708	371	1513	1131.48	1.33719	0.364626
HI0129	-	afuB	COG1178P	ferric transport system permease-like protein	139	91	84	83	81	0.654676	0.597122	3411	4028	3156.43	1.27612	0.00245661	1303	5252	3973.9	1.32162	0.0149279
HI0131	-	afuA	COG1840P	ferric ABC transporter protein	64	45	45	43	37	0.703125	0.671875	1703	1991	1575.9	1.2634	0.0259769	650	2854	1982.37	1.43969	0.0856332
HI0132	+	udk	COG0572F	uridine kinase	46	33	24	30	25	0.717391	0.652174	1097	1038	1015.13	1.02253	0.822066	697	2780	2125.71	1.3078	0.374032
HI0133	+	dcd	COG0717F	deoxycytidine triphosphate deaminase	40	29	18	27	14	0.725	0.675	598	127	553.371	0.229503	6.89285e-05	237	317	722.804	0.43857	0.0379011
HI0134	+	-	-	hypothetical protein	78	47	40	42	35	0.602564	0.538462	939	1067	868.921	1.22796	0.106739	430	1810	1311.42	1.38019	0.120498
HI0135	+	-	COG2814G	sugar efflux transporter	89	69	64	65	55	0.775281	0.730337	2869	2883	2654.88	1.08592	0.316218	1234	5191	3763.46	1.37932	0.023331
HI0136	-	engA	COG1160R	GTP-binding protein EngA	93	2	7	0	2	0.0215054	0	2	8	1.85074	4.3226	0.0673044	0	2	0	DIV/0	DIV/0
HI0137	-	dnaQ	COG0847L	DNA polymerase III subunit epsilon	54	5	2	3	2	0.0925926	0.0555556	7	2	6.47758	0.308757	0.24334	4	3	12.1992	0.245917	0.134063
HI0138	+	rnhA	COG0328L	ribonuclease H	28	12	0	10	0	0.428571	0.357143	56	0	51.8207	0	0.00174715	21	0	64.0459	0	0.00314601
HI0139	+	ompP2	COG3203M	outer membrane protein P2	103	3	2	0	4	0.0291262	0	3	2	2.77611	0.720433	0.703107	0	4	0	DIV/0	DIV/0
HI0140	-	nagA	COG1820G	N-acetylglucosamine-6-phosphate deacetylase	80	3	4	0	3	0.0375	0	3	4	2.77611	1.44087	0.668863	0	3	0	DIV/0	DIV/0
HI0141	-	nagB	COG0363G	glucosamine-6-phosphate deaminase	55	28	6	14	3	0.509091	0.254545	203	10	187.85	0.053234	6.68717e-05	53	3	161.64	0.0185598	0.000685552
HI0142	-	nanA	COG0329EM	N-acetylneuraminate lyase	61	35	28	24	12	0.57377	0.393443	648	552	599.639	0.920554	0.468771	175	707	533.716	1.32467	0.684661
HI0143	-	-	COG1737K	hypothetical protein	54	26	20	22	9	0.481481	0.407407	437	230	404.386	0.568763	0.0167911	101	238	308.03	0.772651	0.410938
HI0144	-	nanK	COG1940KG	N-acetylmannosamine kinase	47	31	14	20	8	0.659574	0.425532	261	113	241.521	0.467868	0.0256163	71	84	216.536	0.387926	0.051734
HI0145	-	nanE	COG3010G	N-acetylmannosamine-6-phosphate 2-epimerase	40	15	12	11	1	0.375	0.275	123	156	113.82	1.37058	0.483071	29	3	88.4443	0.0339196	0.00787994
HI0146	+	siaP	COG1638G	Sialic acid-binding periplasmic protein SiaP	58	40	28	35	17	0.689655	0.603448	1104	708	1021.61	0.693026	0.147672	301	515	917.991	0.561007	0.0313099
HI0147	+	siaT	COG1593G	Sialic acid TRAP transporter permease protein SiaT	155	112	95	100	62	0.722581	0.645161	3918	2517	3625.6	0.694231	1.69972e-07	1351	3205	4120.29	0.777859	0.110212
HI0148	+	nanM	COG3055S	N-acetylneuraminic acid mutarotase	74	61	57	59	55	0.824324	0.797297	1831	2291	1694.35	1.35214	0.00313047	737	3189	2247.71	1.41878	0.0468364
HI0148.1	+	-	-	hypothetical protein	16	12	9	12	9	0.75	0.75	372	313	344.237	0.909257	0.574755	149	643	454.421	1.41499	0.192696
HI0149	+	-	COG2020O	hypothetical protein	19	13	13	13	8	0.684211	0.684211	435	509	402.536	1.26448	0.413333	175	432	533.716	0.809419	0.462354
HI0150	-	hflC	COG0330O	hypothetical protein	62	47	40	35	13	0.758065	0.564516	1383	1013	1279.79	0.791539	0.072404	161	248	491.019	0.505073	0.0410515
HI0151	-	hflK	COG0330O	protease modulator complex HflK	72	51	34	37	16	0.708333	0.513889	1120	930	1036.41	0.897325	0.379576	143	230	436.122	0.527375	0.0216918
HI0152	-	-	COG2091H	hypothetical protein	43	1	3	0	1	0.0232558	0	1	27	0.925369	29.1775	0.368767	0	1	0	DIV/0	DIV/0
HI0153a	-	dcuB	-	anaerobic C4-dicarboxylate transporter; contains frameshifts	104	77	66	63	62	0.740385	0.605769	2552	2578	2361.54	1.09166	0.323198	906	4122	2763.12	1.49179	0.0279932
HI0154	-	acpP	COG0236IQ	acyl carrier protein	12	N/A	N/A	0	1	N/A	0	N/A	N/A	N/A	N/A	N/A	0	1	0	DIV/0	DIV/0
HI0155	-	fabG	COG1028IQR	3-ketoacyl-(acyl-carrier-protein) reductase	55	1	1	0	4	0.0181818	0	1	1	0.925369	1.08065	0.975336	0	4	0	DIV/0	DIV/0
HI0156	-	fabD	COG0331I	acyl carrier protein S-malonyltransferase	55	1	0	0	1	0.0181818	0	1	0	0.925369	0	DIV/0	0	1	0	DIV/0	DIV/0
HI0157	-	fabH	COG0332I	3-oxoacyl-(acyl carrier protein) synthase III	63	2	2	0	4	0.031746	0	2	2	1.85074	1.08065	0.950696	0	4	0	DIV/0	DIV/0
HI0158	-	rpmF	COG0333J	50S ribosomal protein L32	10	0	1	N/A	N/A	0	N/A	0	1	0	DIV/0	DIV/0	N/A	N/A	N/A	N/A	N/A
HI0159	-	-	COG1399R	hypothetical protein	26	8	7	6	4	0.307692	0.230769	38	18	35.164	0.511887	0.204196	23	93	70.1455	1.32582	0.640101
HI0160	+	psd	COG0688I	phosphatidylserine decarboxylase	55	1	3	N/A	N/A	0.0181818	N/A	1	3	0.925369	3.24195	0.360172	N/A	N/A	N/A	N/A	N/A
HI0161	-	gor	COG1249C	glutathione reductase	103	66	43	52	25	0.640777	0.504854	761	487	704.206	0.691559	0.014389	210	580	640.459	0.9056	0.695954
HI0162	-	-	COG3056M	lipoprotein	50	41	34	37	24	0.82	0.74	1180	988	1091.94	0.904815	0.456868	393	966	1198.57	0.805958	0.336549
HI0163	+	bolA	COG0271T	transcriptional regulator	20	14	12	12	7	0.7	0.6	266	404	246.148	1.64129	0.219024	111	567	338.528	1.6749	0.30529
HI0164	+	nqrA	COG1726C	Na(+)-translocating NADH-quinone reductase subunit A	95	17	2	7	2	0.178947	0.0736842	25	2	23.1342	0.086452	0.000248795	9	2	27.4482	0.0728644	0.0206159
HI0166	+	nqrB	COG1805C	Na(+)-translocating NADH-quinone reductase subunit B	80	15	0	3	2	0.1875	0.0375	22	0	20.3581	0	2.29528e-05	3	8	9.14942	0.874373	0.912741
HI0167	+	nqrC	COG2869C	Na(+)-translocating NADH-quinone reductase subunit C	51	13	5	5	1	0.254902	0.0980392	34	13	31.4625	0.41319	0.124745	6	1	18.2988	0.0546483	0.0261037
HI0168	+	nqrD	COG1347C	Na(+)-translocating NADH-quinone reductase subunit D	52	7	1	1	2	0.134615	0.0192308	9	1	8.32832	0.120072	0.0215668	1	30	3.04981	9.83669	0.466715
HI0170	+	nqrE	COG2209C	Na(+)-translocating NADH-quinone reductase subunit E	50	9	4	1	4	0.18	0.02	16	5	14.8059	0.337703	0.0309925	1	19	3.04981	6.22991	0.399278
HI0171	+	nqr6 (nqrF)	COG2871C	Na(+)-translocating NADH-quinone reductase subunit F (FeS cluster)	81	15	5	3	1	0.185185	0.037037	21	14	19.4327	0.720433	0.386339	3	2	9.14942	0.218593	0.251801
HI0172	+	-	COG1477H	lipoprotein (ApbE similar)	61	0	2	N/A	N/A	0	N/A	0	2	0	DIV/0	DIV/0	N/A	N/A	N/A	N/A	N/A
HI0173	+	-	COG2991S	hypothetical protein	16	4	0	N/A	N/A	0.25	N/A	4	0	3.70148	0	DIV/0	N/A	N/A	N/A	N/A	N/A
HI0174	+	mnmA	COG0482J	tRNA-specific 2-thiouridylase MnmA	83	5	4	2	1	0.060241	0.0240964	78	100	72.1788	1.38545	0.366752	19	27	57.9463	0.465949	0.430676
HI0175	-	-	COG1496S	hypothetical protein	45	32	25	28	26	0.711111	0.622222	799	958	739.37	1.2957	0.294151	388	959	1183.32	0.810429	0.387945
HI0176	-	rluD	COG0564J	23S rRNA pseudouridine synthase D	64	37	8	37	22	0.578125	0.578125	221	26	204.507	0.127135	1.3931e-07	380	336	1158.93	0.289924	6.04017e-06
HI0177	+	-	COG4105R	hypothetical protein	66	2	2	2	3	0.030303	0.030303	2	5	1.85074	2.70162	0.459341	3	4	9.14942	0.437186	0.366273
HI0178	-	-	-	hypothetical protein	37	28	25	26	23	0.756757	0.702703	1248	1467	1154.86	1.27028	0.0664342	570	2355	1738.39	1.3547	0.1679
HI0179	-	pflA	COG1180O	pyruvate formate lyase-activating enzyme 1	55	47	36	41	34	0.854545	0.745455	1129	936	1044.74	0.895915	0.435679	446	1987	1360.21	1.4608	0.111725
HI0180	-	-	COG1882C	formate acetyltransferase	157	113	91	104	79	0.719745	0.66242	2419	2571	2238.47	1.14855	0.200164	1223	4469	3729.91	1.19815	0.256705
HI0181	-	-	COG2116P	putative formate transporter	61	45	38	44	35	0.737705	0.721311	942	1051	871.698	1.20569	0.154311	457	2055	1393.76	1.47443	0.312377
HI0182	+	nagK	COG1940KG	N-acetyl-D-glucosamine kinase	54	16	11	12	6	0.296296	0.222222	41	81	37.9401	2.13494	0.315423	28	97	85.3945	1.1359	0.826469
HI0183	+	-	COG1115E	amino acid carrier protein	90	66	42	60	41	0.733333	0.666667	2780	1599	2572.53	0.621568	2.79304e-06	1184	2913	3610.97	0.806709	0.191253
HI0184	-	-	COG0627R	esterase	36	24	22	23	14	0.666667	0.638889	845	773	781.937	0.988571	0.933107	280	1243	853.945	1.4556	0.414823
HI0185	-	adhC	COG1062C	alcohol dehydrogenase class III	54	35	28	33	25	0.648148	0.611111	1137	1018	1052.14	0.967548	0.757722	433	2001	1320.57	1.51526	0.112169
HI0186	+	-	COG0789K	putative HTH-type transcriptional regulator	29	19	16	17	9	0.655172	0.586207	284	279	262.805	1.06162	0.790394	114	250	347.678	0.719057	0.366691
HI0187a	+	tatA	COG1826U	Sec-independent protein secretion pathway component TatA	16	11	2	8	0	0.6875	0.5	192	3	177.671	0.0168852	0.0578272	67	0	204.337	0	0.0216583
HI0187b	+	tatB	COG1826U	sec-independent translocase	32	24	5	22	2	0.75	0.6875	839	78	776.385	0.100466	0.00294055	283	17	863.095	0.0196966	0.00196744
HI0188	+	tatC	COG0805U	Sec-independent protein translocase protein TatC	55	44	7	38	5	0.8	0.690909	1407	15	1301.99	0.0115208	6.96154e-06	576	77	1756.69	0.0438325	2.45075e-05
HI0189	+	gdhA	COG0334E	glutamate dehydrogenase	88	60	40	54	27	0.681818	0.613636	1630	592	1508.35	0.392481	3.40311e-05	681	598	2076.92	0.287927	0.000144781
HI0190	-	fur	COG0735P	ferric uptake regulation protein	34	0	2	0	1	0	0	0	2	0	DIV/0	DIV/0	0	1	0	DIV/0	DIV/0
HI0191	-	fldA	COG0716C	flavodoxin FldA	36	1	2	0	1	0.0277778	0	1	2	0.925369	2.1613	0.63289	0	2	0	DIV/0	DIV/0
HI0192	+	seqA	COG3057L	replication initiation regulator SeqA	47	21	13	19	15	0.446809	0.404255	191	133	176.745	0.752494	0.185786	108	309	329.379	0.938129	0.873822
HI0193	-	-	COG0596R	esterase/lipase	61	37	33	30	18	0.606557	0.491803	529	767	489.52	1.56684	0.0584214	180	324	548.965	0.590202	0.0548708
HI0194	+	menE	COG0318IQ	O-succinylbenzoic acid--CoA ligase	88	6	3	N/A	N/A	0.0681818	N/A	6	3	5.55221	0.540325	0.341459	N/A	N/A	N/A	N/A	N/A
HI0195.1	+	-	COG3264M	potassium efflux protein KefA	256	146	92	127	57	0.570312	0.496094	2463	2038	2279.18	0.89418	0.347892	1045	1025	3187.05	0.321614	1.40322e-08
HI0196	+	aroC	COG0082E	chorismate synthase	55	2	1	0	1	0.0363636	0	3	1	2.77611	0.360217	0.553801	0	1	0	DIV/0	DIV/0
HI0197	+	mepA	COG3770M	penicillin-insensitive murein endopeptidase	49	25	25	25	16	0.510204	0.510204	494	493	457.132	1.07846	0.572819	199	583	606.911	0.960602	0.901983
HI0198	+	-	COG0730R	hypothetical protein	43	21	19	19	7	0.488372	0.44186	284	372	262.805	1.4155	0.317519	97	110	295.831	0.371834	0.000281515
HI0199	+	msbB	COG1560M	lipid A biosynthesis (KDO)2-(lauroyl)-lipid IVA acyltransferase	52	2	2	0	1	0.0384615	0	2	2	1.85074	1.08065	0.950696	0	1	0	DIV/0	DIV/0
HI0200m	+	selD	COG0709E	selenophosphate synthetase	52	33	24	31	22	0.634615	0.596154	1024	914	947.578	0.964565	0.746209	294	1278	896.643	1.42532	0.327018
HI0201	-	rplS	COG0335J	50S ribosomal protein L19	32	1	0	N/A	N/A	0.03125	N/A	1	0	0.925369	0	DIV/0	N/A	N/A	N/A	N/A	N/A
HI0202	-	trmD	COG0336J	tRNA (guanine-N(1)-)-methyltransferase	38	N/A	N/A	1	1	N/A	0.0263158	N/A	N/A	N/A	N/A	N/A	1	1	3.04981	0.32789	0.701709
HI0203	-	rimM	COG0806J	16S rRNA-processing protein RimM	36	0	1	1	0	0	0.0277778	0	1	0	DIV/0	DIV/0	1	0	3.04981	0	DIV/0
HI0204	-	rpsP	COG0228J	30S ribosomal protein S16	10	1	0	N/A	N/A	0.1	N/A	1	0	0.925369	0	DIV/0	N/A	N/A	N/A	N/A	N/A
HI0205	+	-	-	hypothetical protein	53	34	24	31	19	0.641509	0.584906	550	409	508.953	0.803611	0.326657	244	1167	744.152	1.56823	0.277773
HI0206	+	nadN	COG0737F	NAD nucleotidase	128	80	26	68	29	0.625	0.53125	1486	45	1375.1	0.0327249	4.39876e-09	668	126	2037.27	0.0618475	2.31121e-09
HI0207	+	aroK	COG0703E	shikimate kinase	33	2	2	1	2	0.0606061	0.030303	4	2	3.70148	0.540325	0.670565	1	2	3.04981	0.65578	0.819705
HI0208	+	aroB	COG0337E	3-dehydroquinate synthase	63	2	0	0	3	0.031746	0	2	0	1.85074	0	DIV/0	0	3	0	DIV/0	DIV/0
HI0209	+	dam	COG0338L	DNA adenine methylase	63	34	3	22	0	0.539683	0.349206	156	7	144.358	0.0484907	7.67838e-06	64	0	195.188	0	6.37241e-06
HI0210c	+	-	-	hypothetical protein	10	7	6	7	5	0.7	0.7	119	163	110.119	1.48022	0.496306	46	458	140.291	3.26464	0.420474
HI0211	-	pgpB	COG0671I	phosphatidylglycerophosphatase B	52	2	2	0	1	0.0384615	0	2	2	1.85074	1.08065	0.950696	0	1	0	DIV/0	DIV/0
HI0212	+	ribA	COG0807H	GTP cyclohydrolase II	40	2	3	2	3	0.05	0.05	144	17	133.253	0.127577	0.397068	43	236	131.142	1.79958	0.296263
HI0213	-	-	COG4166E	oligopeptide transporter periplasmic-binding protein	96	61	54	55	40	0.635417	0.572917	1545	2035	1429.7	1.42338	0.00370811	543	1928	1656.04	1.16422	0.428443
HI0213.1c	-	-	-	Hypothetical proteins	13	7	4	7	1	0.538462	0.538462	46	15	42.567	0.352386	0.215574	22	1	67.0957	0.0149041	0.0271502
HI0214	+	prlC	COG0339E	oligopeptidase A	109	68	34	48	8	0.623853	0.440367	901	409	833.757	0.49055	1.88569e-07	225	120	686.206	0.174875	1.95297e-05
HI0215b	+	-	-	type I modification enzyme, authentic frameshift	84	45	34	39	31	0.535714	0.464286	923	848	854.116	0.99284	0.947698	351	1433	1070.48	1.33865	0.0780379
HI0216	+	hsdS	COG0732V	type I restriction/modification specificity protein	97	58	47	51	46	0.597938	0.525773	1044	1405	966.085	1.45432	0.0193307	443	2049	1351.06	1.51658	0.131846
HI0217	+	-	COG1943L	hypothetical protein	45	23	16	26	15	0.511111	0.577778	373	228	345.163	0.660558	0.024757	116	881	353.777	2.49027	0.135486
HI0218b	+	-	-	type I restriction enzyme, authentic frameshift	192	103	82	94	59	0.536458	0.489583	1625	2103	1503.72	1.39853	0.0124811	777	3525	2369.7	1.48753	0.0571084
HI0219	-	-	COG3059S	hypothetical protein	49	31	26	25	24	0.632653	0.510204	1212	1274	1121.55	1.13593	0.281728	493	1880	1503.55	1.25037	0.192366
HI0220a	-	arcB	COG0784T	two component signal transduction system protein	129	68	52	62	39	0.527132	0.48062	803	894	743.071	1.20311	0.18343	352	606	1073.53	0.564492	0.00467838
HI0220.1	-	birA	COG0340H	biotin--protein ligase	67	9	6	6	6	0.134328	0.0895522	99	72	91.6115	0.785927	0.470252	36	441	109.793	4.01665	0.300874
HI0220.2	-	-	COG1573L	hypothetical protein, predicted uracil-DNA glycosylase	47	25	20	22	18	0.531915	0.468085	278	267	257.253	1.03789	0.822863	144	701	439.172	1.59619	0.30534
HI0221	+	guaB	COG0516F	inosine 5'-monophosphate dehydrogenase	96	49	11	39	11	0.510417	0.40625	857	30	793.041	0.0378291	2.62914e-08	346	131	1055.23	0.124143	5.73936e-06
HI0221.1	+	-	COG0516F	inosine-5'-monophosphate dehydrogenase-like protein	31	NU	NU	NU	NU	N/A	N/A	NU	NU	N/A	N/A	N/A	NU	NU	N/A	N/A	N/A	Duplications/Repeat (>25% of coding sequence is repeated in genome)
HI0222	+	guaA	COG0519F	GMP synthase	96	21	1	17	1	0.21875	0.177083	33	1	30.5372	0.032747	1.33085e-06	42	1	128.092	0.0078069	2.20497e-06
HI0223	-	-	COG2962R	hypothetical protein	71	57	45	51	31	0.802817	0.71831	1359	1331	1257.58	1.05838	0.5472	454	1765	1384.61	1.27473	0.472566
HI0224	+	-	COG1522K	putative transcriptional regulator	29	18	15	16	14	0.62069	0.551724	395	491	365.521	1.34329	0.203893	112	738	341.578	2.16056	0.0298852
HI0225	-	nhaA	COG3004P	pH-dependent sodium/proton antiporter	99	71	58	63	52	0.717172	0.636364	1924	1624	1780.41	0.912149	0.383605	774	5227	2360.55	2.21432	0.39556
HI0226	+	brnQ	COG1114E	branched-chain amino acid transport system II carrier protein	99	62	48	50	42	0.626263	0.505051	1590	1726	1471.34	1.17308	0.213425	678	2850	2067.77	1.3783	0.149372
HI0227	-	-	COG2731G	hypothetical protein	38	31	29	26	26	0.815789	0.684211	1276	1693	1180.77	1.43381	0.028874	401	1320	1222.97	1.07934	0.692402
HI0228	-	-	-	hypothetical protein	35	27	22	21	18	0.771429	0.6	674	921	623.699	1.47667	0.0228183	186	968	567.264	1.70644	0.250445
HI0229	+	pnp	COG1185J	polynucleotide phosphorylase/polyadenylase	115	35	3	16	1	0.304348	0.13913	80	7	74.0295	0.0945569	4.17923e-08	18	3	54.8965	0.0546483	2.41444e-05
HI0230	+	-	COG4785R	lipoprotein NlpI	69	41	34	36	32	0.594203	0.521739	927	974	857.817	1.13544	0.411117	342	1533	1043.03	1.46975	0.153064
HI0231	+	deaD	COG0513LKJ	ATP-dependent RNA helicase	109	42	13	30	6	0.385321	0.275229	154	77	142.507	0.540325	0.0442458	70	25	213.486	0.117104	3.1833e-06
HI0232	+	-	COG4623M	putative transglycosylase	111	83	70	75	71	0.747748	0.675676	3003	3799	2778.88	1.3671	0.00310708	1195	6180	3644.52	1.6957	0.00844519
HI0233c	+	-	-	hypothetical protein	12	7	3	6	5	0.583333	0.5	174	264	161.014	1.63961	0.368894	72	448	219.586	2.0402	0.283765
HI0234	-	-	-	hypothetical protein	9	4	4	6	3	0.444444	0.666667	20	27	18.5074	1.45888	0.40545	15	32	45.7471	0.699498	0.634255
HI0235	-	-	COG3036S	hypothetical protein	12	4	3	5	1	0.333333	0.416667	66	72	61.0744	1.17889	0.647527	24	53	73.1953	0.72409	0.0788523
HI0236	-	-	COG1393P	arsenate reductase	28	22	20	19	15	0.785714	0.678571	556	551	514.505	1.07093	0.665783	212	921	646.559	1.42446	0.37843
HI0237a	+	perM	-	permease, putative, authentic frameshift	89	60	49	46	36	0.674157	0.516854	1413	1668	1307.55	1.27567	0.0356313	484	2037	1476.11	1.37998	0.267321
HI0239	-	secF	COG0341U	preprotein translocase subunit SecF	73	1	0	0	1	0.0136986	0	1	0	0.925369	0	DIV/0	0	1	0	DIV/0	DIV/0
HI0240	-	secD	COG0342U	preprotein translocase subunit SecD	140	2	3	2	5	0.0142857	0.0142857	2	3	1.85074	1.62097	0.6515	2	5	6.09961	0.819725	0.840378
HI0241	-	yajC	COG1862U	preprotein translocase subunit YajC	22	8	7	4	1	0.363636	0.181818	51	29	47.1938	0.614487	0.0720174	9	4	27.4482	0.145729	0.0116513
HI0242	-	-	COG0425O	hypothetical protein	13	7	8	6	10	0.538462	0.461538	281	251	260.029	0.965278	0.754798	99	705	301.931	2.33497	0.126022
HI0243	-	-	-	hypothetical protein	31	27	20	26	20	0.870968	0.83871	770	970	712.534	1.36134	0.250823	262	1308	799.049	1.63695	0.198683
HI0244	-	tgt	COG0343J	queuine tRNA-ribosyltransferase	78	52	40	44	35	0.666667	0.564103	1367	1165	1264.98	0.920964	0.551299	370	1923	1128.43	1.70414	0.121067
HI0245	-	queA	COG0809J	S-adenosylmethionine:tRNA ribosyltransferase-isomerase	73	50	39	35	21	0.684932	0.479452	1100	1014	1017.91	0.996163	0.96676	258	729	786.85	0.926479	0.722343
HI0246	-	-	-	hypothetical protein	30	23	18	19	16	0.766667	0.633333	842	1130	779.161	1.45028	0.192408	288	1418	878.344	1.6144	0.380054
HI0247b	-	-	-	similar to adhesin; contains point mutation as a result of a sequencing artifact	310	192	183	186	170	0.619355	0.6	9232	11378	8543.01	1.33185	0.000188984	3418	12543	10424.2	1.20325	0.0640625
HI0249	-	uvrA	COG0178L	excinuclease ABC subunit A	172	120	84	106	60	0.697674	0.616279	2652	2177	2454.08	0.887095	0.589768	1139	2631	3473.73	0.7574	0.0712742
HI0250	+	ssb	COG0629L	single-stranded DNA-binding protein	31	N/A	N/A	0	1	N/A	0	N/A	N/A	N/A	N/A	N/A	0	1	0	DIV/0	DIV/0
HI0251	-	tonB	COG0810M	TonB	50	N/A	N/A	0	2	N/A	0	N/A	N/A	N/A	N/A	N/A	0	2	0	DIV/0	DIV/0
HI0252	-	exbD	COG0848U	biopolymer transport protein	33	4	5	2	2	0.121212	0.0606061	16	127	14.8059	8.57766	0.187378	9	2	27.4482	0.0728644	0.313722
HI0253	-	exbB	COG0811U	transport protein ExbB	47	3	1	0	2	0.0638298	0	3	1	2.77611	0.360217	0.424316	0	2	0	DIV/0	DIV/0
HI0254	-	bcp	COG1225O	thioredoxin-dependent thiol peroxidase	34	22	20	19	15	0.647059	0.558824	560	730	518.207	1.4087	0.0299347	209	1437	637.409	2.25444	0.0145976
HI0255	+	dapA	COG0329EM	dihydrodipicolinate synthase	67	2	1	1	3	0.0298507	0.0149254	2	1	1.85074	0.540325	0.701777	1	3	3.04981	0.983669	0.99096
HI0256	+	-	COG3317M	lipoprotein	55	41	27	34	24	0.745455	0.618182	584	427	540.415	0.790133	0.19071	176	922	536.766	1.7177	0.15075
HI0257	+	-	COG1544J	hypothetical protein	25	19	19	17	9	0.76	0.68	635	555	587.609	0.944505	0.690919	202	472	616.061	0.766158	0.594706
HI0258	-	lgtC	COG1442M	glycosyl transferase	103	74	61	66	61	0.718447	0.640777	2579	2260	2386.53	0.946983	0.409605	959	5059	2924.76	1.72971	0.000938857
HI0260	-	orfM	COG0127F	putative deoxyribonucleotide triphosphate pyrophosphatase	28	16	17	15	13	0.571429	0.535714	382	759	353.491	2.14716	0.282721	136	439	414.773	1.05841	0.850647
HI0260.1	-	orfZ	COG0478T	3-deoxy-D-manno-octulosonic-acid kinase	33	0	1	0	1	0	0	0	1	0	DIV/0	DIV/0	0	1	0	DIV/0	DIV/0
HI0261	+	opsX	COG0859M	lipopolysaccharide biosynthesis protein	70	32	0	0	1	0.457143	0	157	0	145.283	0	1.89566e-05	0	1	0	DIV/0	DIV/0
HI0262	+	hxuC	COG1629P	heme-hemopexin utilization protein C	168	0	3	1	5	0	0.00595238	0	3	0	DIV/0	DIV/0	1	5	3.04981	1.63945	0.65046
HI0263	+	hxuB	COG2831U	heme/hemopexin-binding protein B	126	90	92	84	94	0.714286	0.666667	3202	6404	2963.03	2.1613	4.52915e-09	1652	31702	5038.28	6.29223	6.13437e-10
HI0264	+	hxuA	COG3210U	heme-hemopexin utilization protein A	226	169	150	151	142	0.747788	0.668142	5955	11130	5510.57	2.01975	1.28746e-14	2097	19911	6395.44	3.11331	2.53393e-09
HI0265	-	folB	COG1539H	dihydroneopterin aldolase	16	N/A	N/A	N/A	N/A	N/A	N/A	N/A	N/A	N/A	N/A	N/A	N/A	N/A	N/A	N/A	N/A
HI0266	+	plsY	COG0344S	putative glycerol-3-phosphate acyltransferase PlsY	33	16	10	14	7	0.484848	0.424242	292	75	270.208	0.277564	0.00929459	127	124	387.325	0.320144	0.0423584
HI0267	+	narQ	COG3850T	nitrate/nitrite sensor protein NarQ	106	54	49	49	44	0.509434	0.462264	1552	1557	1436.17	1.08413	0.489515	599	2590	1826.83	1.41775	0.426177
HI0268	+	murB	COG0812M	UDP-N-acetylenolpyruvoylglucosamine reductase	63	3	4	0	2	0.047619	0	3	4	2.77611	1.44087	0.619742	0	2	0	DIV/0	DIV/0
HI0269	+	rpoH	COG0568K	RNA polymerase factor sigma-32	45	2	3	0	1	0.0444444	0	14	6	12.9552	0.463136	0.47702	0	1	0	DIV/0	DIV/0
HI0270	-	-	COG0042J	hypothetical protein	49	28	25	23	21	0.571429	0.469388	1144	1159	1058.62	1.09482	0.540291	331	1663	1009.49	1.64737	0.171894
HI0271	-	djlA	COG1076O	Dna-J like membrane chaperone protein	46	32	23	29	13	0.695652	0.630435	771	355	713.459	0.497576	0.00210244	256	388	780.75	0.496958	0.0704127
HI0272	-	pyrE	COG0461F	orotate phosphoribosyltransferase	36	29	22	28	18	0.805556	0.777778	845	952	781.937	1.21749	0.331253	335	1218	1021.68	1.19215	0.471603
HI0273	-	rph	COG0689J	ribonuclease PH	36	23	13	19	7	0.638889	0.527778	190	63	175.82	0.358321	0.000573718	116	94	353.777	0.265704	0.000582957
HI0274	-	gltX	COG0008J	glutamyl-tRNA synthetase	92	2	1	0	2	0.0217391	0	3	1	2.77611	0.360217	0.553801	0	2	0	DIV/0	DIV/0
HI0275	+	lpt6	COG1368M	PE-tn-6--lipooligosaccharide phosphorylethanolamine transferase	109	70	61	68	42	0.642202	0.623853	2756	2251	2550.32	0.882635	0.109194	1153	3325	3516.43	0.945563	0.726187
HI0276	-	rbn	COG1295S	ribonuclease BN	65	49	48	49	42	0.753846	0.753846	2490	2665	2304.17	1.1566	0.0979816	917	4047	2796.67	1.44708	0.154002
HI0277	-	-	COG3012S	hypothetical protein	27	19	16	16	13	0.703704	0.592593	663	877	613.52	1.42946	0.0641981	255	1468	777.7	1.88762	0.127843
HI0279ma	-	-	-	similar to uncharacterized BCR; contains frameshifts	44	29	26	26	24	0.659091	0.590909	1227	1349	1135.43	1.1881	0.111456	461	1927	1405.96	1.37059	0.372036
HI0280	+	udp	COG2820F	uridine phosphorylase	53	46	43	44	37	0.867925	0.830189	3050	3351	2822.38	1.1873	0.157661	977	3259	2979.66	1.09375	0.567629
HI0281	-	-	-	transport protein	95	73	61	66	57	0.768421	0.694737	3054	3133	2826.08	1.1086	0.269705	992	4200	3025.41	1.38824	0.0782243
HI0282	-	-	COG0596R	acyl-CoA thioester hydrolase YfbB	36	6	1	3	2	0.166667	0.0833333	11	2	10.1791	0.196482	0.00701185	4	14	12.1992	1.14761	0.905376
HI0283	-	menD	COG1165H	2-succinyl-5-enolpyruvyl-6-hydroxy-3-cyclohexene-1-carboxylate synthase	108	4	2	2	1	0.037037	0.0185185	8	2	7.40295	0.270162	0.226222	7	7	21.3486	0.32789	0.332162
HI0285	-	menF	COG1169HQ	menaquinone-specific isochorismate synthase	64	8	5	2	3	0.125	0.03125	33	31	30.5372	1.01516	0.966801	5	26	15.249	1.70503	0.73021
HI0286	+	alaT	COG0436E	aminotransferase AlaT	72	54	6	51	4	0.75	0.708333	1821	16	1685.1	0.009495	2.30431e-06	881	27	2686.88	0.0100488	3.60285e-05
HI0287	+	mtr	COG0814E	tryptophan-specific transport protein	89	68	67	68	59	0.764045	0.764045	4473	5871	4139.18	1.4184	0.000269045	1665	5861	5077.93	1.15421	0.232762
HI0288	-	sdaA	COG1760E	L-serine deaminase	86	18	5	13	4	0.209302	0.151163	51	26	47.1938	0.55092	0.148382	22	4	67.0957	0.0596163	0.000142781
HI0289	-	sdaC	COG0814E	serine transporter	97	67	59	58	44	0.690722	0.597938	1884	1599	1743.4	0.917176	0.414208	710	2854	2165.36	1.31802	0.289392
HI0290	-	copA	COG2217P	putative cation-transporting ATPase	118	83	33	78	22	0.70339	0.661017	3655	874	3382.22	0.25841	1.57513e-09	1331	547	4059.29	0.134753	8.49928e-12
HI0291	-	-	COG2608P	periplasmic mercury transport-like protein	13	NU	NU	NU	NU	N/A	N/A	NU	NU	N/A	N/A	N/A	NU	NU	N/A	N/A	N/A	Duplications/Repeat (>25% of coding sequence is repeated in genome)
HI0292	-	merP	COG2608P	mercuric ion scavenger protein	13	NU	NU	NU	NU	N/A	N/A	NU	NU	N/A	N/A	N/A	NU	NU	N/A	N/A	N/A	Duplications/Repeat (>25% of coding sequence is repeated in genome)
HI0293	+	-	COG0789K	MerR family transcriptional regulator	27	17	10	14	7	0.62963	0.518519	367	356	339.61	1.04826	0.825935	130	602	396.475	1.51838	0.708118
HI0294	-	metJ	COG3060KE	transcriptional repressor protein MetJ	16	10	4	7	2	0.625	0.4375	70	27	64.7758	0.416822	0.114399	24	26	73.1953	0.355214	0.229367
HI0295	+	rho	COG1158K	transcription termination factor Rho	68	2	1	0	1	0.0294118	0	2	4	1.85074	2.1613	0.705159	0	1	0	DIV/0	DIV/0
HI0296	-	hopD	COG1989NOU	type 4 prepilin-like protein specific leader peptidase	61	49	41	42	31	0.803279	0.688525	1333	1310	1233.52	1.062	0.599465	418	2279	1274.82	1.78771	0.096734
HI0297	-	-	COG1459NU	putative type IV pilin secretion protein	81	54	50	51	43	0.666667	0.62963	1906	3310	1763.75	1.87668	0.00150906	685	2125	2089.12	1.01718	0.915002
HI0298	-	-	COG2804NU	protein transport protein	86	60	46	54	43	0.697674	0.627907	1873	2423	1733.22	1.39798	0.0115306	899	2884	2741.77	1.05187	0.755633
HI0299	-	-	COG4969NU	prepilin peptidase-dependent protein D	35	29	27	30	21	0.828571	0.857143	1508	1986	1395.46	1.42319	0.030025	543	2596	1656.04	1.56759	0.0522067
HI0300	+	ampD	COG3023V	N-acetyl-anhydromuranmyl-L-alanine amidase	32	23	17	24	9	0.71875	0.75	466	322	431.222	0.746715	0.233501	152	270	463.57	0.582436	0.23261
HI0301	+	-	COG4535P	hemolysin	42	30	24	25	16	0.714286	0.595238	1367	927	1264.98	0.732818	0.0198684	408	1050	1244.32	0.843834	0.429096
HI0302	+	lnt	COG0815M	apolipoprotein N-acyltransferase	104	6	0	1	3	0.0576923	0.00961538	6	0	5.55221	0	DIV/0	1	3	3.04981	0.983669	0.99096
HI0303	+	rsmE	COG1385S	16S ribosomal RNA methyltransferase RsmE	41	21	13	21	19	0.512195	0.512195	506	289	468.237	0.617209	0.0934416	481	2499	1466.96	1.70353	0.0933089
HI0304	+	-	COG1678K	hypothetical protein	35	26	24	21	13	0.742857	0.6	479	488	443.252	1.10095	0.630935	168	260	512.367	0.507449	0.0573623
HI0305	+	-	COG0816L	Holliday junction resolvase-like protein	20	2	1	1	1	0.1	0.05	11	1	10.1791	0.0982409	0.433414	1	1	3.04981	0.32789	0.701709
HI0306	-	rdgC	COG2974L	recombination associated protein	54	40	35	35	29	0.740741	0.648148	1819	1239	1683.25	0.736078	0.110905	658	1855	2006.77	0.92437	0.699816
HI0307	+	proC	COG0345E	pyrroline-5-carboxylate reductase	37	22	19	21	9	0.594595	0.567568	1442	516	1334.38	0.386696	0.00496881	388	537	1183.32	0.453806	0.00124925
HI0308	+	-	-	putative 3-phenylpropionic acid transporter	83	58	44	53	32	0.698795	0.638554	1055	1254	976.264	1.28449	0.306728	407	1240	1241.27	0.998976	0.994342
HI0309	+	xerD	COG4974L	site-specific tyrosine recombinase XerD	45	24	0	17	0	0.533333	0.377778	60	0	55.5221	0	7.19834e-09	25	0	76.2451	0	3.36591e-06
HI0310	+	-	-	hypothetical protein	18	10	2	8	3	0.555556	0.444444	112	37	103.641	0.357	0.0417562	52	126	158.59	0.794502	0.746763
HI0312	-	ruvB	COG2255L	Holliday junction DNA helicase RuvB	59	45	6	39	5	0.762712	0.661017	626	14	579.281	0.0241679	1.47527e-05	203	28	619.11	0.0452262	1.14555e-06
HI0313	-	ruvA	COG0632L	Holliday junction DNA helicase RuvA	37	23	3	17	1	0.621622	0.459459	180	12	166.566	0.0720433	0.00241373	60	1	182.988	0.00546483	1.33446e-05
HI0314	-	ruvC	COG0817L	Holliday junction resolvase	32	19	3	13	2	0.59375	0.40625	237	23	219.312	0.104873	0.000651011	109	74	332.429	0.222604	0.0311534
HI0315	-	-	COG0217S	hypothetical protein	54	31	19	25	11	0.574074	0.462963	874	225	808.773	0.278199	6.86424e-07	250	166	762.451	0.217719	2.62685e-05
HI0316	-	ntpA	COG0494LR	dATP pyrophosphohydrolase	25	21	19	17	13	0.84	0.68	410	373	379.401	0.983128	0.932541	129	470	393.425	1.19464	0.641943
HI0317	-	aspS	COG0173J	aspartyl-tRNA synthetase	98	1	3	1	1	0.0102041	0.0102041	1	6	0.925369	6.4839	0.13428	1	1	3.04981	0.32789	0.701709
HI0318	+	-	COG1755S	hypothetical protein	46	33	33	30	24	0.717391	0.652174	1121	886	1037.34	0.854109	0.273508	356	1159	1085.73	1.06748	0.813
HI0319	+	yecO	COG4106R	S-adenosyl-L-methionine-dependent methyltransferase	48	38	36	33	23	0.791667	0.6875	1176	1501	1088.23	1.3793	0.387455	410	1227	1250.42	0.98127	0.892523
HI0321	+	vapB	COG4456S	virulence-associated protein B	11	6	5	6	3	0.545455	0.545455	73	112	67.5519	1.65798	0.187659	8	151	24.3984	6.18892	0.403966
HI0322	+	vapC?	COG1487R	virulence-associated protein C	39	30	32	30	28	0.769231	0.769231	1908	1943	1765.6	1.10047	0.392188	804	3259	2452.04	1.3291	0.162019
HI0323	+	gloA	COG0346E	lactoylglutathione lyase	32	24	17	17	9	0.75	0.53125	363	334	335.909	0.994317	0.983501	117	214	356.827	0.59973	0.115714
HI0324	+	rnt	COG0847L	ribonuclease T	34	21	13	15	9	0.617647	0.441176	244	133	225.79	0.589043	0.227981	124	523	378.176	1.38295	0.62447
HI0325	+	-	COG2056R	hypothetical protein	108	64	18	47	19	0.592593	0.435185	311	79	287.79	0.274506	2.91392e-06	159	194	484.919	0.400067	0.00589409
HI0326	+	-	COG3923L	hypothetical protein	16	12	11	11	9	0.75	0.6875	498	369	460.834	0.800723	0.15381	176	430	536.766	0.801094	0.481104
HI0328	-	efp	COG0231J	elongation factor P	39	7	2	5	1	0.179487	0.128205	22	2	20.3581	0.0982409	0.0328622	10	1	30.498	0.032789	0.0180628
HI0329	+	epmB (YjeK)	COG1509E	L-lysine 2,3-aminomutase	56	31	16	26	10	0.553571	0.464286	392	144	362.745	0.396973	1.49954e-05	120	139	365.977	0.379806	0.0172441
HI0330	+	oapA	COG3061M	opacity associated protein	58	34	7	24	3	0.586207	0.413793	171	23	158.238	0.145351	1.14355e-05	73	28	222.636	0.125766	0.000901772
HI0331	+	oapB	-	opacity associated protein OapB	25	14	10	13	9	0.56	0.52	521	324	482.117	0.672036	0.0789579	169	197	515.417	0.382215	0.0212588
HI0332	+	recO	COG1381L	DNA repair protein RecO	35	21	16	16	9	0.6	0.457143	343	165	317.402	0.519846	0.00186781	128	195	390.375	0.49952	0.0499382
HI0333	+	rumA	COG2265J	23S rRNA 5-methyluridine methyltransferase	74	50	45	44	42	0.675676	0.594595	1633	1865	1511.13	1.23418	0.237999	662	2828	2018.97	1.40071	0.0942064
HI0334	+	relA	COG0317TK	GTP pyrophosphokinase	136	66	5	42	3	0.485294	0.308824	488	9	451.58	0.01993	1.51971e-05	183	3	558.114	0.00537524	0.000640944
HI0335	+	dgkA	COG0818M	diacylglycerol kinase	23	1	0	0	1	0.0434783	0	1	0	0.925369	0	DIV/0	0	1	0	DIV/0	DIV/0
HI0336	+	mogA	COG0521H	molybdenum cofactor biosynthesis protein MogA	33	18	10	14	10	0.545455	0.424242	701	528	648.684	0.813956	0.0405412	294	670	896.643	0.747232	0.40382
HI0337	+	glnB	COG0347E	nitrogen regulatory protein P-II	16	9	1	4	1	0.5625	0.25	14	2	12.9552	0.154379	0.0141704	14	1	42.6973	0.0234207	0.127814
HI0338	+	-	COG0628R	hypothetical protein	60	41	32	40	20	0.683333	0.666667	1867	1228	1727.66	0.710786	0.0483718	613	546	1869.53	0.292052	6.44835e-05
HI0339	-	priA	COG1198L	primosome assembly protein PriA	112	4	1	1	2	0.0357143	0.00892857	4	1	3.70148	0.270162	0.233246	1	2	3.04981	0.65578	0.819705
HI0340	+	trmB	COG0220R	tRNA (guanine-N(7)-)-methyltransferase	43	26	22	19	18	0.604651	0.44186	1114	1383	1030.86	1.3416	0.0300776	441	1649	1344.96	1.22606	0.399974
HI0341	+	-	COG3171S	hypothetical protein	18	11	10	10	11	0.611111	0.555556	475	1294	439.55	2.94392	0.291237	129	602	393.425	1.53015	0.112911
HI0342a	+	napF	-	similar to ferredoxin-type protein; contains frameshifts	33	23	18	17	14	0.69697	0.515152	614	785	568.177	1.38161	0.0480691	175	939	533.716	1.75936	0.244058
HI0343	+	napD	COG3062P	periplasmic nitrate reductase	14	10	11	8	5	0.714286	0.571429	396	248	366.446	0.676771	0.21736	115	320	350.728	0.912389	0.528836
HI0344a	+	napA	-	nitrate reductase catalytic subunit	153	107	97	98	77	0.699346	0.640523	4890	5011	4525.05	1.10739	0.482252	1646	5655	5019.98	1.1265	0.371507
HI0345	+	napG	COG1145C	quinol dehydrogenase periplasmic component	48	36	31	39	29	0.75	0.8125	1385	1999	1281.64	1.55973	0.121654	592	2192	1805.48	1.21408	0.238575
HI0346	+	napH	COG0348C	quinol dehydrogenase membrane component	54	48	41	42	33	0.888889	0.777778	1529	1687	1414.89	1.19232	0.378517	672	2573	2049.47	1.25545	0.452539
HI0347	+	napB	COG3043C	periplasmic nitrate reductase	23	16	15	13	12	0.695652	0.565217	657	669	607.967	1.10039	0.412804	239	847	728.903	1.16202	0.551943
HI0348	+	napC	COG3005C	cytochrome C-type protein	45	31	28	28	24	0.688889	0.622222	1301	1386	1203.91	1.15125	0.375994	399	1406	1216.87	1.15542	0.483259
HI0349	-	adk	COG0563F	adenylate kinase	44	0	1	0	1	0	0	0	2	0	DIV/0	DIV/0	0	1	0	DIV/0	DIV/0
HI0350	-	-	-	permease	91	61	48	61	44	0.67033	0.67033	1292	1002	1195.58	0.838089	0.284082	554	768	1689.59	0.454548	0.000133159
HI0351	-	galE	COG1087M	UDP-glucose 4-epimerase	77	48	12	42	26	0.623377	0.545455	1721	70	1592.56	0.0439544	5.22009e-07	569	998	1735.34	0.575104	8.21714e-05
HI0352	-	lic3A	-	lipooligosaccharide biosynthesis protein	76	60	50	52	43	0.789474	0.684211	2517	2640	2329.15	1.13346	0.180805	898	3380	2738.72	1.23415	0.392457
HI0354	+	-	COG1116P	ABC transporter ATP-binding protein	21	13	10	10	8	0.619048	0.47619	182	174	168.417	1.03315	0.931534	81	279	247.034	1.1294	0.759795
HI0355	+	-	COG0600P	ABC transporter permease protein	29	19	17	16	13	0.655172	0.551724	402	568	371.998	1.52689	0.209077	144	692	439.172	1.57569	0.173887
HI0357	+	-	COG0715P	thiamine biosynthesis protein	54	40	33	31	25	0.740741	0.574074	1122	1320	1038.26	1.27135	0.0259122	413	1133	1259.57	0.899514	0.600053
HI0358	+	-	COG0819K	transcriptional activator	33	25	22	23	20	0.757576	0.69697	1393	1507	1289.04	1.16909	0.372961	508	2123	1549.3	1.3703	0.0929126
HI0359	-	yfeD	COG1108P	iron (chelated) ABC transporter permease protein	57	7	3	0	1	0.122807	0	7	3	6.47758	0.463136	0.267331	0	1	0	DIV/0	DIV/0
HI0360	-	yfeC	COG1108P	iron (chelated) ABC transporter permease protein	62	6	6	4	1	0.0967742	0.0645161	12	8	11.1044	0.720433	0.641725	5	1	15.249	0.065578	0.0650984
HI0361	-	yfeB	COG1121P	iron (chelated) transporter ATP-binding protein	45	4	2	5	1	0.0888889	0.111111	19	3	17.582	0.170629	0.209977	10	9	30.498	0.295101	0.0487361
HI0362	-	yfeA	COG0803P	iron-chelated ABC transporter periplasmic-binding protein	55	19	0	7	1	0.345455	0.127273	25	0	23.1342	0	4.56776e-07	9	1	27.4482	0.0364322	0.0039692
HI0364	-	-	COG1686M	penicillin-binding protein 7	78	64	61	62	47	0.820513	0.794872	3022	3357	2796.47	1.20044	0.0735787	1026	3178	3129.1	1.01563	0.931273
HI0365	+	-	COG0820R	ribosomal RNA large subunit methyltransferase N	76	50	44	51	35	0.657895	0.671053	1413	1293	1307.55	0.988875	0.949155	617	2333	1881.73	1.23982	0.131312
HI0366	+	-	COG3063NU	fimbrial biogenesis and twitching motility protein	38	30	27	29	23	0.789474	0.763158	1181	1287	1092.86	1.17764	0.188768	477	1824	1454.76	1.25382	0.190966
HI0367	+	-	COG1426S	hypothetical protein	60	29	9	25	8	0.483333	0.416667	537	224	496.923	0.450774	0.0398704	189	382	576.413	0.662719	0.533116
HI0368	+	ispG	COG0821I	4-hydroxy-3-methylbut-2-en-1-yl diphosphate synthase	70	1	3	N/A	N/A	0.0142857	N/A	2	4	1.85074	2.1613	0.563596	N/A	N/A	N/A	N/A	N/A
HI0369	+	hisS	COG0124J	histidyl-tRNA synthetase	90	1	2	1	5	0.0111111	0.0111111	1	2	0.925369	2.1613	0.63289	1	28	3.04981	9.18091	0.348688
HI0370	+	-	COG2976S	hypothetical protein	37	29	24	25	17	0.783784	0.675676	1452	453	1343.64	0.337145	0.00104015	432	724	1317.52	0.549519	0.0755235
HI0371	-	iscX	COG2975S	Fe-S cluster related protein	12	7	1	1	0	0.583333	0.0833333	31	9	28.6864	0.313737	0.00760937	1	0	3.04981	0	DIV/0
HI0372	-	fdx-1	COG0633C	ferredoxin	19	N/A	N/A	1	2	N/A	0.0526316	N/A	N/A	N/A	N/A	N/A	1	2	3.04981	0.65578	0.78895
HI0373	-	hscA	COG0443O	chaperone protein HscA	112	1	3	0	4	0.00892857	0	1	3	0.925369	3.24195	0.360172	0	69	0	DIV/0	0.366331
HI0374	-	-	-	hypothetical protein	48	20	16	15	10	0.416667	0.3125	213	202	197.104	1.02484	0.932261	66	129	201.287	0.640876	0.185266
HI0375	-	hscB	COG1076O	co-chaperone HscB	27	0	1	N/A	N/A	0	N/A	0	1	0	DIV/0	DIV/0	N/A	N/A	N/A	N/A	N/A
HI0376	-	iscA	COG0316S	hypothetical protein	26	N/A	N/A	0	2	N/A	0	N/A	N/A	N/A	N/A	N/A	0	2	0	DIV/0	DIV/0
HI0377	-	iscU	COG0822C	scaffold protein	29	1	1	0	1	0.0344828	0	1	1	0.925369	1.08065	0.975336	0	1	0	DIV/0	DIV/0
HI0378	-	iscS/nifS	COG1104E	cysteine desulfurase	86	3	2	1	5	0.0348837	0.0116279	3	2	2.77611	0.720433	0.758572	1	5	3.04981	1.63945	0.65046
HI0379	-	iscR	COG1959K	transcriptional regulator	37	21	17	20	20	0.567568	0.540541	468	924	433.073	2.13359	0.0290617	296	1623	902.742	1.79786	0.0617329
HI0380	-	-	COG0565J	hypothetical protein	55	39	34	37	31	0.709091	0.672727	2220	2271	2054.32	1.10548	0.322691	1285	4286	3919	1.09365	0.672076
HI0381	-	pal	COG2885M	peptidoglycan-associated outer membrane lipoprotein	38	2	2	1	0	0.0526316	0.0263158	9	9	8.32832	1.08065	0.739305	1	0	3.04981	0	DIV/0
HI0382	-	tolB	COG0823U	translocation protein TolB	90	5	5	1	4	0.0555556	0.0111111	5	5	4.62685	1.08065	0.900392	1	4	3.04981	1.31156	0.826019
HI0383	-	tolA	COG3064M	cell envelope integrity inner membrane protein TolA	50	1	0	0	1	0.02	0	1	0	0.925369	0	DIV/0	0	1	0	DIV/0	DIV/0
HI0384	-	tolR	COG0848U	colicin uptake protein TolR	35	2	0	1	1	0.0571429	0.0285714	3	0	2.77611	0	0.204833	2	1	6.09961	0.163945	0.60345
HI0385	-	tolQ	COG0811U	colicin transport protein	43	1	1	0	1	0.0232558	0	1	1	0.925369	1.08065	0.975336	0	1	0	DIV/0	DIV/0
HI0386	-	-	COG0824R	hypothetical protein	24	17	12	16	9	0.708333	0.666667	740	607	684.773	0.886425	0.434892	249	544	759.401	0.716354	0.0362335
HI0387	+	dinG	COG1199KL	ATP-dependent helicase	131	100	74	82	51	0.763359	0.625954	3266	3061	3022.26	1.01282	0.919277	1018	3020	3104.7	0.972718	0.877858
HI0388	+	-	COG1214O	hypothetical protein	38	1	1	N/A	N/A	0.0263158	N/A	2	1	1.85074	0.540325	0.815372	N/A	N/A	N/A	N/A	N/A
HI0389	+	-	COG3065M	outer membrane protein	35	23	19	22	16	0.657143	0.628571	1218	1272	1127.1	1.12856	0.372683	336	1240	1024.73	1.21007	0.276069
HI0390	+	rnd	COG0349J	ribonuclease D	82	54	51	55	45	0.658537	0.670732	1721	1803	1592.56	1.13214	0.216283	506	2554	1543.2	1.655	0.0632307
HI0390.1	+	fadD	COG0318IQ	long-chain-fatty-acid--CoA ligase	107	78	67	71	57	0.728972	0.663551	2276	2620	2106.14	1.24398	0.0127423	783	2950	2388	1.23534	0.211225
HI0391	-	-	COG1835I	hypothetical protein	100	78	65	71	65	0.78	0.71	2223	2700	2057.1	1.31253	0.00396263	867	3826	2644.18	1.44695	0.00400847
HI0392	-	-	COG1835I	O-antigen acetylase	86	60	52	49	51	0.697674	0.569767	1573	2203	1455.61	1.51346	0.0185234	665	2342	2028.12	1.15476	0.361609
HI0393	-	engD (ychF)	COG0012J	GTP-dependent nucleic acid-binding protein EngD	59	23	8	18	3	0.389831	0.305085	117	14	108.268	0.129309	0.000192087	29	14	88.4443	0.158292	0.00151213
HI0394	-	pth	COG0193J	peptidyl-tRNA hydrolase	38	1	1	1	1	0.0263158	0.0263158	1	10	0.925369	10.8065	DIV/0	2	1	6.09961	0.163945	0.60345
HI0395	+	-	COG2914S	hypothetical protein	15	2	0	N/A	N/A	0.133333	N/A	7	0	6.47758	0	0.394863	N/A	N/A	N/A	N/A	N/A
HI0396	+	-	COG2850S	hypothetical protein	63	39	34	35	29	0.619048	0.555556	1159	1220	1072.5	1.13753	0.324467	393	1539	1198.57	1.28403	0.304167
HI0397	+	xseA	COG1570L	exodeoxyribonuclease VII large subunit	65	41	35	42	31	0.630769	0.646154	2345	2002	2169.99	0.922585	0.282633	750	2648	2287.35	1.15767	0.36215
HI0398	+	-	COG0494LR	hypothetical protein	31	19	14	18	13	0.612903	0.580645	441	205	408.088	0.502343	0.00250688	179	569	545.915	1.04229	0.898225
HI0399	+	icc	COG1409R	cyclic 3',5'-adenosine monophosphate phosphodiesterase	58	44	25	41	29	0.758621	0.706897	498	235	460.834	0.509945	0.0204783	401	1144	1222.97	0.935426	0.657504
HI0400	-	-	COG3691S	hypothetical protein	16	13	12	12	13	0.8125	0.75	1022	1039	945.727	1.09863	0.553637	419	1736	1277.87	1.35851	0.254455
HI0401	+	fadL(OMP P1)	COG2067I	long-chain fatty acid transport protein	105	86	70	74	56	0.819048	0.704762	4969	5584	4598.16	1.2144	0.0795153	1838	6792	5605.54	1.21166	0.216363
HI0402	+	-	COG0350L	methylated-DNA-protein-cysteine methyltransferase	36	26	21	20	19	0.722222	0.555556	1031	1540	954.055	1.61416	0.032192	320	996	975.938	1.02056	0.929746
HI0403	+	mutH	COG3066L	DNA mismatch repair protein	35	23	20	19	15	0.657143	0.542857	689	692	637.579	1.08536	0.510884	195	857	594.712	1.44103	0.285845
HI0404	-	mesJ	COG0037D	cell cycle protein	79	2	0	2	3	0.0253165	0.0253165	4	0	3.70148	0	0.295167	2	3	6.09961	0.491835	0.565901
HI0405	-	-	COG2240H	pyridoxamine kinase	50	32	30	29	23	0.64	0.58	901	898	833.757	1.07705	0.650973	392	1640	1195.52	1.37178	0.14907
HI0406	-	accA	COG0825I	acetyl-CoA carboxylase carboxyltransferase subunit alpha	59	1	0	0	3	0.0169492	0	2	0	1.85074	0	DIV/0	0	3	0	DIV/0	DIV/0
HI0407	-	znuB	COG1108P	high-affinity zinc transport system permease protein	68	46	3	33	1	0.676471	0.485294	291	5	269.282	0.0185679	6.42145e-09	106	1	323.279	0.0030933	3.05696e-08
HI0408	-	znuC	COG1121P	ABC transporter ATP-binding protein	55	36	6	28	3	0.654545	0.509091	312	96	288.715	0.332508	0.00079959	109	197	332.429	0.592608	0.415466
HI0409	+	-	COG0739M	hypothetical protein	103	8	3	6	5	0.0776699	0.0582524	120	35	111.044	0.31519	0.214002	54	39	164.689	0.236809	0.128877
HI0410	+	tyrR	COG3283KE	transcriptional regulatory protein	53	32	28	30	24	0.603774	0.566038	894	1234	827.28	1.49164	0.0905988	401	1838	1222.97	1.5029	0.187478
HI0411	-	hfq	COG1923R	RNA-binding protein Hfq	13	12	8	4	3	0.923077	0.307692	167	85	154.537	0.550031	0.220687	18	8	54.8965	0.145729	0.071394
HI0412	-	-	COG0564J	23S rRNA pseudouridylate synthase C	53	39	36	33	30	0.735849	0.622642	1442	1147	1334.38	0.859574	0.141137	476	961	1451.71	0.661979	0.0321773
HI0413	+	rne	COG1530J	ribonuclease E	152	33	21	27	7	0.217105	0.177632	467	191	432.147	0.441979	0.000303029	174	256	530.666	0.482413	0.0100005
HI0414	+	-	COG3637M	hypothetical protein	17	12	11	12	14	0.705882	0.705882	691	795	639.43	1.24329	0.296116	293	837	893.593	0.936668	0.823882
HI0415	+	thiM	COG2145H	hydroxyethylthiazole kinase	35	21	12	15	7	0.6	0.428571	325	61	300.745	0.20283	0.000361355	88	89	268.383	0.331616	0.0059988
HI0416	+	thiD	COG0351H	phosphomethylpyrimidine kinase	29	17	13	13	7	0.586207	0.448276	145	41	134.179	0.305563	0.00109687	40	31	121.992	0.254115	0.0274727
HI0417	+	thiE	COG0352H	thiamine-phosphate pyrophosphorylase	34	14	8	11	1	0.411765	0.323529	109	38	100.865	0.37674	0.00687804	32	12	97.5938	0.122959	0.0144408
HI0418	+	-	COG2271G	transport protein	81	56	45	52	37	0.691358	0.641975	1699	2114	1572.2	1.34461	0.0667588	645	2759	1967.12	1.40256	0.169858
HI0419	+	-	COG0826O	protease	87	66	48	49	17	0.758621	0.563218	1139	959	1054	0.909871	0.461267	253	403	771.601	0.522291	0.066011
HI0420	+	-	COG4453S	hypothetical protein	24	9	7	7	8	0.375	0.291667	494	692	457.132	1.51379	0.138634	447	1998	1363.26	1.4656	0.104823
HI0421c	-	-	-	hypothetical protein	17	11	11	10	9	0.647059	0.588235	792	938	732.892	1.27986	0.203328	276	1079	841.746	1.28186	0.299681
HI0422	-	srmB	COG0513LKJ	ATP-dependent RNA helicase SrmB	61	1	3	3	3	0.0163934	0.0491803	13	30	12.0298	2.49381	0.352879	15	142	45.7471	3.10402	0.396582
HI0423	+	-	COG4123R	hypothetical protein	38	29	24	25	13	0.763158	0.657895	550	654	508.953	1.28499	0.217062	223	502	680.107	0.73812	0.0189377
HI0424	-	-	COG0566J	rRNA methylase	64	42	34	40	30	0.65625	0.625	949	1335	878.175	1.5202	0.109533	418	1413	1274.82	1.10839	0.694652
HI0425	+	pssA	COG1502I	phosphatidylserine synthase	89	5	4	2	7	0.0561798	0.0224719	13	10	12.0298	0.831269	0.820361	2	8	6.09961	1.31156	0.744505
HI0426	-	fadR	COG2186K	fatty acid metabolism regulator	52	2	0	N/A	N/A	0.0384615	N/A	2	0	1.85074	0	DIV/0	N/A	N/A	N/A	N/A	N/A
HI0427	+	nhaB	COG3067P	sodium/proton antiporter	109	85	52	77	58	0.779817	0.706422	1564	841	1447.28	0.581091	1.12711e-05	952	3384	2903.41	1.16552	0.410163
HI0428	+	dsbB	COG1495O	disulfide bond formation protein B	38	26	7	26	9	0.684211	0.684211	1091	70	1009.58	0.0693359	0.0192521	411	334	1253.47	0.26646	0.0571187
HI0429	-	glmS	COG0449M	glucosamine--fructose-6-phosphate aminotransferase	121	1	3	0	3	0.00826446	0	2	3	1.85074	1.62097	0.713853	0	3	0	DIV/0	DIV/0
HI0430	-	-	COG0776L	DNA-binding protein HU-alpha	18	N/A	N/A	N/A	N/A	N/A	N/A	N/A	N/A	N/A	N/A	N/A	N/A	N/A	N/A	N/A	N/A
HI0431	-	-	COG3068S	hypothetical protein	38	19	5	15	9	0.5	0.394737	64	12	59.2236	0.202622	0.00135407	45	126	137.241	0.918091	0.867067
HI0432	-	nudC	COG2816L	NADH pyrophosphatase	41	29	21	24	21	0.707317	0.585366	1673	2210	1548.14	1.42752	0.00560879	695	3742	2119.61	1.76542	0.0693611
HI0433	-	nfuA	COG0694O	putative DNA uptake protein, Fe/S biogenesis protein NfuA	37	4	2	2	0	0.108108	0.0540541	53	20	49.0446	0.407792	0.155473	2	0	6.09961	0	DIV/0
HI0434	-	comF	COG1040R	competence protein F	40	27	27	25	22	0.675	0.625	2151	2097	1990.47	1.05352	0.550369	753	3250	2296.5	1.4152	0.0629772
HI0435	-	comE	COG4796U	competence protein E	87	61	56	56	44	0.701149	0.643678	2199	2249	2034.89	1.10522	0.423011	822	3942	2506.94	1.57244	0.0369642
HI0436	-	comD	-	competence protein D	26	22	22	20	17	0.846154	0.769231	720	932	666.266	1.39884	0.135733	241	895	735.003	1.21768	0.539016
HI0437	-	comC	-	competence protein C	28	23	23	19	17	0.821429	0.678571	696	789	644.057	1.22505	0.385158	200	921	609.961	1.50993	0.148646
HI0438	-	comB	-	competence protein B	30	26	23	23	17	0.866667	0.766667	802	952	742.146	1.28277	0.14225	276	865	841.746	1.02763	0.921347
HI0439	-	comA	COG4972NU	competence protein A	45	26	24	21	15	0.577778	0.466667	1083	1279	1002.17	1.27622	0.138826	284	686	866.145	0.792016	0.259664
HI0440	+	ponA	COG5009M	penicillin-binding protein 1A	160	6	7	2	2	0.0375	0.0125	7	7	6.47758	1.08065	0.891482	2	2	6.09961	0.32789	0.445199
HI0441	+	-	COG2961R	hypothetical protein	51	42	38	37	30	0.823529	0.72549	1431	1483	1324.2	1.11992	0.268825	515	1585	1570.65	1.00914	0.966226
HI0442	+	ybaB	COG0718S	hypothetical protein	16	10	6	8	3	0.625	0.5	220	283	203.581	1.39011	0.1432	59	166	179.938	0.922537	0.790353
HI0443	+	recR	COG0353L	recombination protein RecR	28	23	12	21	8	0.821429	0.75	339	147	313.7	0.4686	0.0252774	140	228	426.973	0.533992	0.210373
HI0444	+	topB	COG0550L	DNA topoisomerase III	119	86	75	78	64	0.722689	0.655462	3400	3041	3146.25	0.966546	0.662216	1304	4920	3976.95	1.23713	0.22407
HI0445	+	secG	COG1314U	preprotein translocase subunit SecG	21	2	2	2	1	0.0952381	0.0952381	8	4	7.40295	0.540325	0.473971	3	1	9.14942	0.109297	0.317364
HI0446	-	fruA	COG1299G	PTS system fructose-specific IIBC component	96	71	53	70	46	0.739583	0.729167	2586	1108	2393	0.463016	1.31503e-08	1203	1393	3668.92	0.379676	1.58072e-06
HI0447	-	fruK	COG1105G	1-phosphofructokinase	54	40	22	32	17	0.740741	0.592593	812	359	751.4	0.477775	0.0169524	392	1217	1195.52	1.01796	0.951165
HI0448	-	fruB	COG4668G	bifunctional PTS system fructose-specific transporter subunit IIA/HPr protein	76	45	32	40	27	0.592105	0.526316	1409	448	1303.84	0.343599	2.61968e-05	585	446	1784.14	0.249981	1.50951e-05
HI0449	-	-	-	hypothetical protein	42	34	27	30	23	0.809524	0.714286	1972	986	1824.83	0.540325	0.0078389	861	1080	2625.88	0.41129	0.0247426
HI0450	-	vapD	COG3309S	virulence-associated protein D	17	11	10	12	9	0.647059	0.705882	727	779	672.743	1.15795	0.326611	283	809	863.095	0.937325	0.780917
HI0451	-	-	-	hypothetical protein	8	7	5	7	7	0.875	0.875	204	170	188.775	0.900542	0.787812	83	671	253.134	2.65077	0.19446
HI0452	-	-	COG1253R	hypothetical protein	94	74	64	65	57	0.787234	0.691489	3757	3700	3476.61	1.06425	0.394093	1471	7037	4486.26	1.56857	0.0858207
HI0453	-	-	-	hypothetical protein	39	26	24	25	17	0.666667	0.641026	986	639	912.414	0.70034	0.0668718	405	1716	1235.17	1.38928	0.588814
HI0454	-	-	COG0084L	hypothetical protein	46	33	30	28	16	0.717391	0.608696	860	802	795.817	1.00777	0.942975	308	919	939.34	0.978347	0.936134
HI0455	-	holB	COG0470L	DNA polymerase III subunit delta'	55	2	2	1	0	0.0363636	0.0181818	8	2	7.40295	0.270162	0.44852	1	0	3.04981	0	DIV/0
HI0456	-	tmk	COG0125F	thymidylate kinase	39	2	2	N/A	N/A	0.0512821	N/A	3	16	2.77611	5.76347	0.422465	N/A	N/A	N/A	N/A	N/A
HI0457	-	-	COG1559R	hypothetical protein	69	38	22	27	10	0.550725	0.391304	943	366	872.623	0.419425	0.00818658	280	315	853.945	0.368876	0.0174931
HI0458	-	surA	COG0760O	stationary-phase survival protein SurA	59	0	1	1	2	0	0.0169492	0	1	0	DIV/0	DIV/0	1	2	3.04981	0.65578	0.819705
HI0459	-	pyrR	COG2065F	bifunctional pyrimidine regulatory protein/uracil phosphoribosyltransferase	30	21	14	20	6	0.7	0.666667	260	129	240.596	0.536169	0.0180066	113	164	344.628	0.475875	0.211043
HI0460	+	mazG	COG3956R	nucleoside triphosphate pyrophosphohydrolase	36	25	20	25	17	0.694444	0.694444	639	824	591.311	1.39351	0.0838213	256	938	780.75	1.20141	0.547794
HI0461	-	-	COG2990S	hypothetical protein	68	52	37	47	25	0.764706	0.691176	2341	817	2166.29	0.377143	8.96012e-06	756	829	2305.65	0.359551	8.37571e-06
HI0462	+	lon	COG0466O	ATP-dependent proteinase	143	93	37	52	4	0.65035	0.363636	1189	219	1100.26	0.199043	1.48247e-07	155	5	472.72	0.0105771	2.62717e-09
HI0463	+	-	COG0635H	coproporphyrinogen III oxidase	64	45	35	41	33	0.703125	0.640625	1501	942	1388.98	0.678196	0.000314346	638	1958	1945.78	1.00628	0.978065
HI0464	+	rpiA	COG0120G	ribose-5-phosphate isomerase A	38	19	2	11	2	0.5	0.289474	87	7	80.5071	0.0869488	0.000161965	16	2	48.7969	0.0409862	8.57014e-05
HI0465	+	serA	COG0111HE	D-3-phosphoglycerate dehydrogenase	72	54	4	53	4	0.75	0.736111	2035	6	1883.13	0.00318619	1.35817e-05	836	5	2549.64	0.00196106	5.58758e-06
HI0466	-	-	COG0354R	hypothetical protein	50	3	1	0	5	0.06	0	3	1	2.77611	0.360217	0.424316	0	5	0	DIV/0	DIV/0
HI0467	-	-	COG1561S	hypothetical protein	41	19	11	12	7	0.463415	0.292683	146	140	135.104	1.03624	0.903091	56	140	170.789	0.819725	0.547157
HI0468	+	hisG	COG0040E	ATP phosphoribosyltransferase	52	43	27	38	25	0.826923	0.730769	1571	745	1453.75	0.512466	0.00031361	644	735	1964.07	0.374222	0.000246645
HI0469	+	hisD	COG0141E	histidinol dehydrogenase	65	53	35	47	33	0.815385	0.723077	1700	783	1573.13	0.497735	0.000993804	730	849	2226.36	0.38134	7.68256e-05
HI0470	+	hisC	COG0079E	histidinol-phosphate aminotransferase	65	46	35	44	25	0.707692	0.676923	1864	466	1724.89	0.270162	2.64905e-07	786	947	2397.15	0.395053	4.26349e-05
HI0471	+	hisB	COG0131E	imidazole glycerol-phosphate dehydratase/histidinol phosphatase	54	41	23	38	18	0.759259	0.703704	1075	269	994.772	0.270414	3.29998e-06	484	601	1476.11	0.407152	0.000249022
HI0472	+	hisH	COG0118E	imidazole glycerol phosphate synthase subunit HisH	41	27	14	26	9	0.658537	0.634146	856	194	792.116	0.244914	7.72497e-06	351	313	1070.48	0.292392	0.00143062
HI0473	+	hisA	COG0106E	1-(5-phosphoribosyl)-5-[(5-phosphoribosylamino)methylideneamino] imidazole-4-carboxamide isomerase	45	37	24	36	21	0.822222	0.8	1879	436	1738.77	0.250752	0.000209522	827	1021	2522.19	0.404807	0.000113552
HI0474	+	hisF	COG0107E	imidazole glycerol phosphate synthase subunit HisF	54	48	29	45	26	0.888889	0.833333	1970	466	1822.98	0.255626	4.8143e-07	911	1272	2778.37	0.457822	5.54919e-05
HI0475	+	hisIE	COG0139E	bifunctional phosphoribosyl-AMP cyclohydrolase/phosphoribosyl-ATP pyrophosphatase protein	44	32	24	31	22	0.727273	0.704545	1127	623	1042.89	0.597378	0.00582485	391	744	1192.47	0.623913	0.0362007
HI0476c	+	-	-	hypothetical protein	20	17	15	15	12	0.85	0.75	838	890	775.459	1.14771	0.464482	350	2214	1067.43	2.07414	0.181671
HI0477	+	tyrP	COG0814E	tyrosine-specific transport protein	97	5	2	2	4	0.0515464	0.0206186	10	2	9.25369	0.21613	0.18707	2	105	6.09961	17.2142	0.369137
HI0478	-	atpC	COG0355C	F0F1 ATP synthase subunit epsilon	32	14	11	11	8	0.4375	0.34375	203	286	187.85	1.52249	0.164156	83	384	253.134	1.51698	0.456511
HI0479	-	atpD	COG0055C	F0F1 ATP synthase subunit beta	96	33	5	9	2	0.34375	0.09375	81	19	74.9549	0.253486	0.000973641	12	4	36.5977	0.109297	0.000443491
HI0480	-	atpG	COG0224C	F0F1 ATP synthase subunit gamma	68	19	4	11	0	0.279412	0.161765	60	26	55.5221	0.468282	0.129478	11	0	33.5479	0	1.05459e-159
HI0481	-	atpA	COG0056C	F0F1 ATP synthase subunit alpha	113	40	6	6	3	0.353982	0.0530973	94	6	86.9847	0.0689777	4.67083e-09	8	3	24.3984	0.122959	0.0354208
HI0482	-	atpH	COG0712C	F0F1 ATP synthase subunit delta	30	7	3	4	2	0.233333	0.133333	36	22	33.3133	0.660397	0.0898476	12	17	36.5977	0.464511	0.149556
HI0483	-	atpF	COG0711C	F0F1 ATP synthase subunit B	22	4	1	0	2	0.181818	0	5	1	4.62685	0.21613	0.195388	0	3	0	DIV/0	0.204833
HI0484	-	atpE	COG0636C	F0F1 ATP synthase subunit C	17	5	1	2	1	0.294118	0.117647	11	10	10.1791	0.982409	0.983149	5	1	15.249	0.065578	0.347833
HI0485	-	atpB	COG0356C	F0F1 ATP synthase subunit A	54	13	6	2	1	0.240741	0.037037	42	10	38.8655	0.257298	0.0057432	3	2	9.14942	0.218593	0.419187
HI0485.1	-	atpI	COG3312C	F0F1 ATP synthase subunit I	32	15	12	8	11	0.46875	0.25	202	98	186.925	0.524276	0.130946	58	138	176.889	0.780152	0.411691
HI0486	-	gidB	COG0357M	16S rRNA methyltransferase GidB	57	47	42	41	18	0.824561	0.719298	1074	1352	993.846	1.36037	0.173047	259	553	789.899	0.700089	0.245271
HI0487	-	-	-	hypothetical protein	22	18	18	14	13	0.818182	0.636364	502	530	464.535	1.14093	0.480396	176	977	536.766	1.82016	0.295586
HI0488	+	-	COG0637R	putative phosphatase/phosphohexomutase	33	22	17	19	13	0.666667	0.575758	413	469	382.177	1.22718	0.388443	147	508	448.321	1.13312	0.639765
HI0489	+	-	COG1238S	hypothetical protein	43	34	31	34	31	0.790698	0.790698	1762	1701	1630.5	1.04324	0.71113	682	2685	2079.97	1.29089	0.213541
HI0491	+	luxS	COG1854T	S-ribosylhomocysteinase	34	28	27	24	24	0.823529	0.705882	951	1006	880.026	1.14315	0.290254	482	2042	1470.01	1.38911	0.15108
HI0493	+	-	-	hypothetical protein	20	7	7	6	7	0.35	0.3	105	184	97.1637	1.89371	0.433949	78	241	237.885	1.0131	0.980605
HI0495m	-	aphA	COG3700R	acid phosphatase/phosphotransferase	49	37	34	36	30	0.755102	0.734694	1509	1663	1396.38	1.19094	0.272659	617	3232	1881.73	1.71757	0.0333973
HI0496	+	hslV	COG5405O	ATP-dependent protease peptidase subunit	32	21	21	19	19	0.65625	0.59375	762	1145	705.131	1.62381	0.0793154	331	1330	1009.49	1.3175	0.315276
HI0497	+	hslU	COG1220O	ATP-dependent protease ATP-binding subunit HslU	63	46	38	44	32	0.730159	0.698413	1215	1632	1124.32	1.45154	0.0502501	554	2259	1689.59	1.33701	0.0736788
HI0498	-	potD	COG0687E	spermidine/putrescine ABC transporter periplasmic-binding protein	68	52	50	51	47	0.764706	0.75	2095	2515	1938.65	1.2973	0.00399696	842	3424	2567.94	1.33337	0.0416814
HI0499	+	-	COG0665E	oxidoreductase	84	65	50	59	35	0.77381	0.702381	1342	1223	1241.85	0.984825	0.915003	564	1390	1720.09	0.808097	0.316684
HI0500	+	-	COG1322S	hypothetical protein	56	38	29	34	21	0.678571	0.607143	1322	1181	1223.34	0.965392	0.757715	467	1490	1424.26	1.04616	0.868
HI0501	+	rbsD	COG1869G	D-ribose pyranase	24	16	15	15	14	0.666667	0.625	733	862	678.295	1.27083	0.235692	307	1583	936.29	1.69072	0.176579
HI0502	+	rbsA	COG1129G	D-ribose transporter ATP binding protein	77	55	50	51	43	0.714286	0.662338	2833	2852	2621.57	1.0879	0.362292	1149	4195	3504.23	1.19713	0.184742
HI0503	+	rbsC	COG1172G	ribose ABC transporter permease protein	76	62	56	59	51	0.815789	0.776316	2034	2718	1882.2	1.44405	0.153852	898	3741	2738.72	1.36596	0.123867
HI0504	+	rbsB	COG1879G	D-ribose transporter subunit RbsB	56	44	40	39	38	0.785714	0.696429	2368	2363	2191.27	1.07837	0.392638	908	3402	2769.22	1.2285	0.271182
HI0505	+	rbsK	COG0524G	ribokinase	47	35	31	34	28	0.744681	0.723404	1798	1708	1663.81	1.02656	0.846934	617	2970	1881.73	1.57834	0.21636
HI0506	+	rbsR	COG1609K	RBS repressor	49	38	33	35	30	0.77551	0.714286	2109	2313	1951.6	1.18518	0.0721694	853	2905	2601.48	1.11667	0.424681
HI0507	+	-	COG2862S	hypothetical protein	38	33	32	31	28	0.868421	0.815789	1914	2239	1771.16	1.26415	0.0113584	691	4664	2107.42	2.21314	0.0368762
HI0508	-	menG	COG0684H	ribonuclease activity regulator protein RraA	30	25	23	23	20	0.833333	0.766667	1067	1649	987.369	1.6701	0.0112973	376	1930	1146.73	1.68305	0.124034
HI0509	-	menA	COG1575H	1,4-dihydroxy-2-naphthoate octaprenyltransferase	64	1	1	1	2	0.015625	0.015625	1	1	0.925369	1.08065	0.975336	1	2	3.04981	0.65578	0.819705
HI0510	+	-	COG1720S	hypothetical protein	47	26	21	26	19	0.553191	0.553191	777	822	719.012	1.14324	0.34033	278	1352	847.846	1.59463	0.130066
HI0511	-	-	COG1275P	potassium-tellurite ethidium and proflavin transporter	75	58	49	55	44	0.773333	0.733333	1924	2347	1780.41	1.31824	0.0770341	826	3091	2519.14	1.22701	0.165688
HI0512	-	hindIIR	-	type II restriction endonuclease	76	65	56	59	48	0.855263	0.776316	2309	2837	2136.68	1.32776	0.0529322	962	3716	2933.91	1.26657	0.0950027
HI0513	-	hindIIM	COG0827L	modification methylase	172	35	13	17	15	0.203488	0.0988372	59	23	54.5968	0.42127	0.0061442	25	98	76.2451	1.28533	0.750035
HI0514	-	rpoC	COG0086K	DNA-directed RNA polymerase subunit beta'	276	5	5	0	7	0.0181159	0	5	5	4.62685	1.08065	0.900392	0	7	0	DIV/0	DIV/0
HI0515	-	rpoB	COG0085K	DNA-directed RNA polymerase subunit beta	283	7	6	3	7	0.024735	0.0106007	7	9	6.47758	1.38941	0.635964	3	7	9.14942	0.765076	0.736237
HI0516	-	rplA	COG0081J	50S ribosomal protein L1	51	0	3	0	1	0	0	0	3	0	DIV/0	DIV/0	0	1	0	DIV/0	DIV/0
HI0517	-	rplK	COG0080J	50S ribosomal protein L11	27	N/A	N/A	N/A	N/A	N/A	N/A	N/A	N/A	N/A	N/A	N/A	N/A	N/A	N/A	N/A	N/A
HI0518	-	deoD	COG0813F	purine nucleoside phosphorylase	49	30	3	24	3	0.612245	0.489796	219	11	202.656	0.0542792	6.60881e-07	63	19	192.138	0.0988874	0.000104626
HI0519	-	-	COG1972F	transport protein	96	73	60	71	56	0.760417	0.739583	3515	1820	3252.67	0.55954	5.89018e-05	1716	2097	5233.47	0.400691	2.21228e-07
HI0520	-	-	COG1180O	hypothetical protein	46	33	29	32	25	0.717391	0.695652	1634	1611	1512.05	1.06544	0.456189	606	1751	1848.18	0.947418	0.767834
HI0521	-	-	COG1882C	hypothetical protein	103	72	56	69	45	0.699029	0.669903	2652	2583	2454.08	1.05253	0.662084	1037	3414	3162.65	1.07948	0.701759
HI0522	+	-	COG2364S	hypothetical protein	50	45	37	43	25	0.9	0.86	1942	1728	1797.07	0.961567	0.761086	587	1410	1790.24	0.787606	0.235893
HI0523	-	orfH	COG0859M	heptosyltransferase-like protein	63	40	6	19	3	0.634921	0.301587	1363	29	1261.28	0.0229926	4.19408e-06	61	18	186.038	0.0967544	2.10509e-05
HI0524	-	fba	COG0191G	fructose-bisphosphate aldolase	69	1	1	N/A	N/A	0.0144928	N/A	1	1	0.925369	1.08065	0.975336	N/A	N/A	N/A	N/A	N/A
HI0525	-	pgk	COG0126G	phosphoglycerate kinase	73	2	3	1	4	0.0273973	0.0136986	2	3	1.85074	1.62097	0.6515	4	5	12.1992	0.409862	0.566088
HI0526	-	-	COG3719J	hypothetical protein	51	38	36	36	25	0.745098	0.705882	1811	2064	1675.84	1.23162	0.157506	635	2961	1936.63	1.52895	0.111987
HI0527	+	fdx-2	COG4231C	ferredoxin	11	9	7	6	0	0.818182	0.545455	127	88	117.522	0.748797	0.160739	21	0	64.0459	0	0.0309492
HI0528	-	tyrP	COG0814E	tyrosine-specific transport protein	83	65	63	62	51	0.783133	0.746988	2886	3017	2670.61	1.1297	0.129802	1078	4158	3287.69	1.26472	0.07893
HI0529	-	tdk	COG1435F	thymidine kinase	27	22	20	20	17	0.814815	0.740741	758	520	701.43	0.741343	0.0646667	249	1064	759.401	1.4011	0.241573
HI0530	-	gcp	COG0533O	putative DNA-binding/iron metalloprotein/AP endonuclease	59	0	2	0	2	0	0	0	2	0	DIV/0	DIV/0	0	2	0	DIV/0	DIV/0
HI0531	+	rpsU	COG0828J	30S ribosomal protein S21	11	N/A	N/A	N/A	N/A	N/A	N/A	N/A	N/A	N/A	N/A	N/A	N/A	N/A	N/A	N/A	N/A
HI0532	+	dnaG	COG0358L	DNA primase	99	0	3	N/A	N/A	0	N/A	0	3	0	DIV/0	DIV/0	N/A	N/A	N/A	N/A	N/A
HI0533	+	rpoD	COG0568K	RNA polymerase sigma-70 factor	118	6	1	2	4	0.0508475	0.0169492	7	1	6.47758	0.154379	0.0524298	4	4	12.1992	0.32789	0.455792
HI0534	-	aspA	COG1027E	aspartate ammonia-lyase	102	63	30	38	6	0.617647	0.372549	447	216	413.64	0.522193	0.000432949	117	31	356.827	0.0868768	1.52036e-05
HI0535	-	ureH	COG0829O	urease accessory protein	33	25	20	23	11	0.757576	0.69697	427	204	395.133	0.516282	0.000345113	171	502	521.517	0.962577	0.909339
HI0536	-	ureG	COG0378OK	urease accessory protein	30	21	15	19	13	0.7	0.633333	749	512	693.101	0.738709	0.0095132	284	542	866.145	0.625762	0.163753
HI0537	-	ureF	COG0830O	urease accessory protein UreF	33	21	17	18	13	0.636364	0.545455	768	510	710.683	0.717619	0.00224328	236	607	719.754	0.843344	0.480158
HI0538	-	ureE	COG2371O	urease accessory protein UreE	29	19	17	18	10	0.655172	0.62069	743	793	687.549	1.15337	0.383779	231	562	704.505	0.797723	0.248991
HI0539	-	ureC	COG0804E	urease subunit alpha	98	67	53	61	38	0.683673	0.622449	2095	1487	1938.65	0.767029	0.0172576	708	1892	2159.26	0.876225	0.612018
HI0540	-	ureB	COG0832E	urease subunit beta	14	4	3	3	3	0.285714	0.214286	55	89	50.8953	1.74869	0.345943	21	51	64.0459	0.796304	0.436233
HI0541	-	ureA	COG0831E	urease subunit gamma	14	10	7	9	5	0.714286	0.642857	431	218	398.834	0.546593	0.0496705	106	73	323.279	0.225811	0.0289089
HI0542	+	groES	COG0234O	co-chaperonin GroES	21	1	0	1	0	0.047619	0.047619	2	0	1.85074	0	DIV/0	1	0	3.04981	0	DIV/0
HI0543	+	groEL	COG0459O	chaperonin GroEL	92	2	1	0	2	0.0217391	0	3	1	2.77611	0.360217	0.553801	0	2	0	DIV/0	DIV/0
HI0544	-	rplI	COG0359J	50S ribosomal protein L9	25	8	0	1	0	0.32	0.04	36	0	33.3133	0	0.153244	1	0	3.04981	0	DIV/0
HI0545	-	rpsR	COG0238J	30S ribosomal protein S18	19	N/A	N/A	N/A	N/A	N/A	N/A	N/A	N/A	N/A	N/A	N/A	N/A	N/A	N/A	N/A	N/A
HI0546	-	-	COG2965L	primosomal replication protein N	21	N/A	N/A	0	3	N/A	0	N/A	N/A	N/A	N/A	N/A	0	3	0	DIV/0	DIV/0
HI0547	-	rpsF	COG0360J	30S ribosomal protein S6	27	1	1	N/A	N/A	0.037037	N/A	2	1	1.85074	0.540325	0.815372	N/A	N/A	N/A	N/A	N/A
HI0548	-	infA	COG0361J	translation initiation factor IF-1	17	N/A	N/A	N/A	N/A	N/A	N/A	N/A	N/A	N/A	N/A	N/A	N/A	N/A	N/A	N/A	N/A
HI0549	+	ksgA	COG0030J	dimethyladenosine transferase	49	20	9	0	1	0.408163	0	88	21	81.4325	0.257882	0.000387357	0	1	0	DIV/0	DIV/0
HI0550	-	lic2A	COG3306M	lipooligosaccharide biosynthesis protein-galactosyltransferase	70	57	48	2	2	0.814286	0.0285714	2338	1654	2163.51	0.764497	0.0262132	3	4	9.14942	0.437186	0.458179
HI0551	+	apaH	COG0639T	diadenosine tetraphosphatase	48	30	3	5	0	0.625	0.104167	269	5	248.924	0.0200864	7.21406e-05	18	0	54.8965	0	0.0145
HI0552	+	-	-	hypothetical protein	29	24	18	14	4	0.827586	0.482759	694	768	642.206	1.19588	0.270775	44	172	134.191	1.28175	0.660987
HI0553	-	gnd	COG0362G	6-phosphogluconate dehydrogenase	100	3	1	1	0	0.03	0.01	3	1	2.77611	0.360217	0.424316	1	0	3.04981	0	DIV/0
HI0554	-	-	COG1943L	hypothetical protein	45	23	14	17	5	0.511111	0.377778	456	230	421.968	0.545065	0.0279132	86	194	262.283	0.739658	0.572436
HI0555	-	-	COG3759S	hypothetical protein	16	6	3	6	0	0.375	0.375	32	26	29.6118	0.878028	0.879492	13	0	39.6475	0	0.0154526
HI0556	-	devB	COG0363G	6-phosphogluconolactonase	22	4	4	3	2	0.181818	0.136364	19	27	17.582	1.53566	0.689841	4	16	12.1992	1.31156	0.848638
HI0557c	-	-	-	hypothetical protein	8	3	1	4	1	0.375	0.5	17	5	15.7313	0.317838	0.115681	5	1	15.249	0.065578	0.0269853
HI0558	-	zwf	COG0364G	glucose-6-phosphate 1-dehydrogenase	86	59	50	53	37	0.686047	0.616279	1822	1378	1686.02	0.817308	0.0281615	600	2098	1829.88	1.14652	0.417796
HI0559	-	cysQ	COG1218P	sulfite synthesis pathway protein	35	19	16	17	9	0.542857	0.485714	437	354	404.386	0.875401	0.295521	142	388	433.072	0.895924	0.845257
HI0559.1	-	-	-	hypothetical protein	21	13	13	11	10	0.619048	0.52381	425	438	393.282	1.11371	0.628567	118	513	359.877	1.42549	0.408883
HI0561	-	-	COG1297S	hypothetical protein	123	93	84	89	66	0.756098	0.723577	3123	4001	2889.93	1.38446	0.00200892	1171	4255	3571.32	1.19144	0.225019
HI0562	+	hslR	COG1188J	hypothetical protein, heat shock protein 15 homolog	19	11	7	12	6	0.578947	0.631579	343	499	317.402	1.57214	0.159662	115	401	350.728	1.14334	0.71012
HI0563	-	asnC	COG1522K	DNA-binding transcriptional regulator AsnC	30	24	24	24	20	0.8	0.8	2205	1576	2040.44	0.772383	0.139914	833	1521	2540.49	0.598704	0.0960252
HI0564	+	asnA	COG2502E	asparagine synthetase AsnA	60	29	11	10	3	0.483333	0.166667	170	64	157.313	0.406833	0.00772459	39	213	118.942	1.79078	0.579597
HI0565	-	gph	COG0546R	phosphoglycolate phosphatase	47	29	17	22	14	0.617021	0.468085	183	162	169.343	0.956641	0.876598	82	231	250.084	0.92369	0.840058
HI0566	-	dod	COG0036G	ribulose-phosphate 3-epimerase	44	5	0	1	1	0.113636	0.0227273	9	0	8.32832	0	0.0876452	2	1	6.09961	0.163945	0.60345
HI0567	-	gyrB	COG0187L	DNA gyrase subunit B	144	8	6	2	3	0.0555556	0.0138889	9	8	8.32832	0.960578	0.938788	2	3	6.09961	0.491835	0.565901
HI0568	-	tex	COG2183K	transcription accessory protein	120	90	77	80	55	0.75	0.666667	2544	2437	2354.14	1.0352	0.763552	891	2865	2717.38	1.05433	0.774994
HI0569	+	greB	COG0782K	transcription elongation factor GreB	24	15	15	14	13	0.625	0.583333	438	555	405.312	1.36932	0.14298	233	459	710.605	0.645929	0.0941309
HI0570	-	fabR	COG1309K	DNA-binding transcriptional repressor FabR	39	35	32	34	27	0.897436	0.871795	2009	1723	1859.07	0.926809	0.212729	1019	2409	3107.75	0.775159	0.116317
HI0571	-	oxyR	COG0583K	DNA-binding transcriptional regulator OxyR	61	44	22	37	16	0.721311	0.606557	759	547	702.355	0.778808	0.32629	266	403	811.248	0.496765	0.0138475
HI0572	+	pdgX	COG0678O	peroxiredoxin hybrid Prx5	44	16	1	9	1	0.363636	0.204545	81	1	74.9549	0.0133414	0.000450923	13	1	39.6475	0.0252223	0.017269
HI0573	-	slyX	COG2900S	hypothetical protein	12	9	8	9	10	0.75	0.75	218	314	201.73	1.55653	0.359649	109	375	332.429	1.12806	0.746382
HI0574	+	fkpA	COG0545O	FKBP-type peptidyl-prolyl cis-trans isomerase	46	26	18	20	8	0.565217	0.434783	431	384	398.834	0.962806	0.84192	138	441	420.873	1.04782	0.91529
HI0575	+	-	COG2964S	hypothetical protein	46	34	26	24	23	0.73913	0.521739	652	1149	603.341	1.9044	0.00512184	274	1381	835.647	1.65261	0.222348
HI0576	+	tusD	COG1553P	sulfur transfer complex subunit TusD	25	0	1	N/A	N/A	0	N/A	0	1	0	DIV/0	DIV/0	N/A	N/A	N/A	N/A	N/A
HI0576.1	+	tusC	COG2923P	sulfur relay protein TusC	27	1	0	1	3	0.037037	0.037037	1	0	0.925369	0	DIV/0	1	3	3.04981	0.983669	0.99096
HI0577	+	-	COG2168P	hypothetical protein	27	0	2	0	2	0	0	0	3	0	DIV/0	0.204833	0	2	0	DIV/0	DIV/0
HI0578	-	tuf	COG0050J	elongation factor Tu	79	NU	NU	0	1	N/A	0	NU	NU	N/A	N/A	N/A	0	2	0	DIV/0	DIV/0	Duplications/Repeat (>25% of coding sequence is repeated in genome)
HI0579	-	fusA	COG0480J	elongation factor G	140	0	2	1	4	0	0.00714286	0	2	0	DIV/0	DIV/0	3	15	9.14942	1.63945	0.0508132
HI0580	-	rpS7	COG0049J	30S ribosomal protein S7	28	N/A	N/A	1	1	N/A	0.0357143	N/A	N/A	N/A	N/A	N/A	1	1	3.04981	0.32789	0.701709
HI0581	-	rpsL	COG0048J	30S ribosomal protein S12	33	N/A	N/A	1	0	N/A	0.030303	N/A	N/A	N/A	N/A	N/A	2	0	6.09961	0	DIV/0
HI0582	-	gidA	COG0445D	tRNA uridine 5-carboxymethylaminomethyl modification enzyme GidA	130	4	1	1	2	0.0307692	0.00769231	4	1	3.70148	0.270162	0.233246	1	4	3.04981	1.31156	0.87513
HI0583	-	cpdB	COG0737F	bifunctional 2',3'-cyclic nucleotide 2'-phosphodiesterase/3'-nucleotidase periplasmic precursor protein	140	107	95	103	81	0.764286	0.735714	5051	5135	4674.04	1.09862	0.276863	2388	7493	7282.93	1.02884	0.755196
HI0584	-	-	COG1473R	hydrolase	77	62	49	57	38	0.805195	0.74026	1645	1732	1522.23	1.1378	0.13439	674	2361	2055.57	1.14859	0.444697
HI0585	-	-	COG3069C	hypothetical protein	51	39	37	42	30	0.764706	0.823529	1887	1937	1746.17	1.10928	0.415779	815	3567	2485.59	1.43507	0.161332
HI0586	-	-	COG3069C	hypothetical protein	29	24	19	22	19	0.827586	0.758621	1071	1160	991.07	1.17045	0.321135	417	1563	1271.77	1.229	0.465055
HI0587	-	pepE	COG3340E	peptidase E	43	34	30	33	27	0.790698	0.767442	1594	1548	1475.04	1.04946	0.594801	671	4169	2046.42	2.03722	0.089135
HI0588	+	-	COG0624E	allantoate amidohydrolase	97	78	64	73	60	0.804124	0.752577	2558	2597	2367.09	1.09713	0.311713	1067	4545	3254.14	1.39668	0.0707773
HI0589	+	-	COG3086T	sigma factor regulatory protein	22	19	17	18	15	0.863636	0.818182	1668	1830	1543.52	1.18561	0.271737	812	3403	2476.44	1.37415	0.188339
HI0590	-	potE	COG0531E	putrescine transporter	93	70	59	66	59	0.752688	0.709677	3902	4238	3610.79	1.1737	0.0678142	1485	6476	4528.96	1.42991	0.0156236
HI0591	-	speF	COG1982E	ornithine decarboxylase	153	120	97	110	82	0.784314	0.718954	2941	3667	2721.51	1.34741	0.0351385	1252	3901	3818.36	1.02164	0.862425
HI0592c	-	-	-	hypothetical protein	19	18	13	14	14	0.947368	0.736842	1209	1616	1118.77	1.44444	0.103598	557	2384	1698.74	1.40339	0.0847819
HI0594	-	-	COG1288S	hypothetical protein	114	76	64	78	55	0.666667	0.684211	1995	1920	1846.11	1.04002	0.523605	851	4156	2595.38	1.6013	0.0101527
HI0595	-	arcC	COG0549E	carbamate kinase	53	40	37	36	31	0.754717	0.679245	1512	2117	1399.16	1.51305	0.0282305	574	2101	1750.59	1.20017	0.369396
HI0596	-	arcB	COG0078E	ornithine carbamoyltransferase	64	48	44	46	39	0.75	0.71875	2942	2966	2722.44	1.08947	0.300084	1258	6710	3836.65	1.74892	0.00216096
HI0597	+	-	COG0561R	hypothetical protein	57	44	36	44	29	0.77193	0.77193	1150	1124	1064.17	1.05622	0.625755	455	2031	1387.66	1.46361	0.218097
HI0597.1	+	ccrB	COG0239D	camphor resistance protein CrcB	42	35	29	31	31	0.833333	0.738095	1525	1570	1411.19	1.11254	0.365917	612	2306	1866.48	1.23548	0.0928959
HI0599	-	recX	COG2137R	recombination regulator RecX	28	19	17	20	16	0.678571	0.714286	998	1024	923.518	1.1088	0.588165	473	1670	1442.56	1.15767	0.434026
HI0600	-	recA	COG0468L	recombinase A	62	20	3	18	1	0.322581	0.290323	78	21	72.1788	0.290944	0.0165735	45	70	137.241	0.510051	0.0550956
HI0601	+	tfoX	COG3070K	DNA transformation protein	52	33	25	31	23	0.634615	0.596154	582	767	538.565	1.42416	0.123428	271	624	826.497	0.754994	0.304926
HI0601.1b	+	-	-	similar to PsiE; contains frameshifts	37	21	15	18	22	0.567568	0.486486	655	1110	606.117	1.83133	0.214658	310	2495	945.44	2.63898	0.0104889
HI0602	-	hemY	COG3071H	protoheme synthesis protein	88	48	26	34	11	0.545455	0.386364	335	346	309.999	1.11613	0.722703	140	487	426.973	1.14059	0.708372
HI0603m	-	hemX	COG2959H	heme biosythesis-like protein	85	44	17	29	8	0.517647	0.341176	384	124	355.342	0.34896	0.000747196	87	84	265.333	0.316583	0.000908658
HI0604	+	cyaA	COG3072F	adenylate cyclase	153	104	61	57	16	0.679739	0.372549	1700	901	1573.13	0.572744	7.30999e-07	193	234	588.612	0.397545	0.0392125
HI0605	+	gpsA	COG0240C	NAD(P)H-dependent glycerol-3-phosphate dehydrogenase	62	38	24	30	17	0.612903	0.483871	523	367	483.968	0.758315	0.163541	114	812	347.678	2.3355	0.0741498
HI0606	+	cysE	COG1045E	serine acetyltransferase	50	5	0	2	5	0.1	0.04	18	0	16.6566	0	0.201533	30	152	91.4942	1.66131	0.55287
HI0607	+	aroE	COG0169E	shikimate 5-dehydrogenase	52	41	32	37	26	0.788462	0.711538	1398	2212	1293.67	1.70987	0.174209	553	2141	1686.54	1.26946	0.316008
HI0608	+	-	COG0471P	putative di- and tricarboxylate transporter	115	90	75	84	73	0.782609	0.730435	1845	2469	1707.31	1.44614	0.00112777	915	5120	2790.57	1.83475	0.000434754
HI0609	-	folD	COG0190H	bifunctional 5,10-methylene-tetrahydrofolate dehydrogenase/ 5,10-methylene-tetrahydrofolate cyclohydrolase	64	1	1	3	1	0.015625	0.046875	1	1	0.925369	1.08065	0.975336	3	1	9.14942	0.109297	0.137677
HI0610	-	fucP	COG0738G	L-fucose permease	96	81	62	74	55	0.84375	0.770833	2719	2716	2516.08	1.07946	0.399132	1158	4084	3531.67	1.15639	0.400745
HI0611	-	fucA	COG0235G	L-fuculose phosphate aldolase	45	34	30	34	28	0.755556	0.755556	1177	1432	1089.16	1.31478	0.0464218	455	1365	1387.66	0.983669	0.92442
HI0612	-	fucU	COG4154G	fucose operon protein	31	27	25	23	21	0.870968	0.741935	2326	2899	2152.41	1.34686	0.0761017	788	3070	2403.25	1.27744	0.381948
HI0613	-	fucK	COG1070G	L-fuculokinase	91	70	55	64	42	0.769231	0.703297	1771	1900	1638.83	1.15936	0.299101	763	2019	2327	0.86764	0.386771
HI0614	-	fucI	COG2407G	L-fucose isomerase	106	83	71	78	53	0.783019	0.735849	3793	4005	3509.92	1.14105	0.261494	1329	3758	4053.19	0.927171	0.616166
HI0615	-	fucR	COG1349KG	L-fucose operon activator	58	45	43	40	37	0.775862	0.689655	1890	2118	1748.95	1.21101	0.20626	785	3303	2394.1	1.37964	0.217099
HI0616	+	hepA	COG0553KL	ATP-dependent helicase HepA	130	94	76	82	66	0.723077	0.630769	3808	3685	3523.81	1.04574	0.577664	1576	4782	4806.49	0.994904	0.965843
HI0617	+	-	COG0564J	hypothetical protein	34	20	18	22	10	0.588235	0.647059	848	792	784.713	1.00929	0.960899	302	538	921.041	0.584122	0.0504332
HI0618	+	glpG	COG0705R	Rhomboid-type serine protease	44	37	33	36	31	0.840909	0.818182	2628	2029	2431.87	0.834337	0.209767	1248	3089	3806.16	0.81158	0.0306653
HI0619	+	glpR	COG1349KG	glycerol-3-phosphate regulon repressor	44	24	19	25	19	0.545455	0.568182	723	785	669.042	1.17332	0.313643	308	1576	939.34	1.67777	0.124805
HI0620	-	hlpA (metQ)	COG1464P	putative D-methionine-binding lipoprotein MetQ	57	39	38	37	26	0.684211	0.649123	906	887	838.384	1.05799	0.770827	319	1021	972.888	1.04945	0.854837
HI0620.1a	+	-	-	ABC transporter, permease protein, authentic frameshift	59	34	18	26	5	0.576271	0.440678	202	191	186.925	1.0218	0.931079	89	114	271.433	0.419994	0.0483229
HI0621	-	metN	COG1135P	DL-methionine transporter ATP-binding subunit	62	25	9	13	8	0.403226	0.209677	54	65	49.9699	1.30078	0.738082	20	13	60.9961	0.213128	0.0172923
HI0621.1	+	gmhB	COG0241E	D,D-heptose 1,7-bisphosphate phosphatase	44	10	3	0	2	0.227273	0	31	8	28.6864	0.278877	0.0185913	0	2	0	DIV/0	DIV/0
HI0622	+	def	COG0242J	peptide deformylase	35	1	1	0	2	0.0285714	0	1	1	0.925369	1.08065	0.975336	0	2	0	DIV/0	DIV/0
HI0623	+	fmt	COG0223J	methionyl-tRNA formyltransferase	65	3	2	0	2	0.0461538	0	3	2	2.77611	0.720433	0.758572	0	2	0	DIV/0	DIV/0
HI0624	+	sun	COG0144J	16S rRNA m5C967 methyltransferase	68	22	13	17	6	0.323529	0.25	280	206	259.103	0.79505	0.356887	73	144	222.636	0.646796	0.106911
HI0625	+	trkA	COG0569P	potassium transporter peripheral membrane component	93	3	3	1	3	0.0322581	0.0107527	6	3	5.55221	0.540325	0.590345	1	3	3.04981	0.983669	0.99096
HI0626	+	mscL	COG1970M	large-conductance mechanosensitive channel	27	20	14	17	21	0.740741	0.62963	541	527	500.625	1.05268	0.808069	364	1550	1110.13	1.39623	0.07661
HI0627	+	-	COG2938S	hypothetical protein	19	12	8	13	6	0.631579	0.684211	93	59	86.0593	0.685574	0.182466	53	128	161.64	0.791885	0.686639
HI0628	+	rpoE	COG1595K	RNA polymerase sigma factor RpoE	40	1	1	0	1	0.025	0	3	4	2.77611	1.44087	DIV/0	0	1	0	DIV/0	DIV/0
HI0629	+	mclA	COG3073T	sigma-E factor negative regulatory protein	34	2	2	1	1	0.0588235	0.0294118	7	3	6.47758	0.463136	0.486755	3	1	9.14942	0.109297	0.569305
HI0630	+	rseB	COG3026T	periplasmic negative regulator of sigmaE	79	62	43	52	29	0.78481	0.658228	1735	1215	1605.52	0.756766	0.0716029	564	1312	1720.09	0.762751	0.303214
HI0631	-	coaA	COG1072H	pantothenate kinase	71	1	1	0	1	0.0140845	0	1	1	0.925369	1.08065	0.975336	0	1	0	DIV/0	DIV/0
HI0632	+	tuf	COG0050J	elongation factor Tu	78	NU	NU	NU	NU	N/A	N/A	NU	NU	N/A	N/A	N/A	NU	NU	N/A	N/A	N/A	Duplications/Repeat (>25% of coding sequence is repeated in genome)
HI0633	+	-	COG0038P	hypothetical protein	19	15	12	12	8	0.789474	0.631579	568	571	525.61	1.08636	0.559422	230	955	701.455	1.36146	0.437382
HI0634	+	-	COG0042J	tRNA-dihydrouridine synthase A	57	40	33	42	30	0.701754	0.736842	1166	1198	1078.98	1.11031	0.352615	659	2392	2009.82	1.19016	0.383562
HI0635	-	-	COG1629P	hemoglobin-binding protein	243	74	61	70	56	0.304527	0.288066	1319	1577	1220.56	1.29203	0.049298	695	3604	2119.61	1.70031	0.0507439	Duplications/Repeat (>25% of coding sequence is repeated in genome)
HI0636	-	-	COG3691S	hypothetical protein	16	7	7	7	7	0.4375	0.4375	220	224	203.581	1.1003	0.807947	89	557	271.433	2.05207	0.390901	Duplications/Repeat (>25% of coding sequence is repeated in genome)
HI0637	-	trpS	COG0180J	tryptophanyl-tRNA synthetase	62	1	3	0	2	0.016129	0	1	3	0.925369	3.24195	0.360172	0	2	0	DIV/0	DIV/0
HI0638	+	-	COG2915R	hypothetical protein	34	21	14	19	11	0.617647	0.558824	571	574	528.386	1.08633	0.821386	209	429	637.409	0.673037	0.318944
HI0639	+	purB	COG0015F	adenylosuccinate lyase	88	50	4	48	1	0.568182	0.545455	735	4	680.146	0.00588109	4.04161e-08	356	1	1085.73	0.000921039	1.15811e-09
HI0640	+	rplJ	COG0244J	50S ribosomal protein L10	26	1	1	N/A	N/A	0.0384615	N/A	1	1	0.925369	1.08065	0.975336	N/A	N/A	N/A	N/A	N/A
HI0641	+	rplL	COG0222J	50S ribosomal protein L7/L12	20	0	1	N/A	N/A	0	N/A	0	1	0	DIV/0	DIV/0	N/A	N/A	N/A	N/A	N/A
HI0642	+	glmU	COG1207M	bifunctional N-acetylglucosamine-1-phosphate uridyltransferase/glucosamine-1-phosphate acetyltransferase	98	3	4	2	6	0.0306122	0.0204082	11	16	10.1791	1.57185	0.297457	4	9	12.1992	0.737752	0.653512
HI0643	-	bisC	COG0243C	biotin sulfoxide reductase	148	111	108	104	79	0.75	0.702703	4137	5067	3828.25	1.32358	0.0154378	1723	7937	5254.81	1.51042	0.0709011
HI0644	-	yecK	COG3005C	cytochrome C-like protein	57	39	32	32	27	0.684211	0.561404	1122	1394	1038.26	1.34263	0.0791656	430	2022	1311.42	1.54184	0.0472549
HI0645	-	pldB	COG2267I	lysophospholipase L2	65	44	36	37	34	0.676923	0.569231	1738	1763	1608.29	1.09619	0.420133	684	3466	2086.07	1.6615	0.115601
HI0646	-	asd	COG0136E	aspartate-semialdehyde dehydrogenase	66	0	5	N/A	N/A	0	N/A	0	7	0	DIV/0	0.0248962	N/A	N/A	N/A	N/A	N/A
HI0647	-	-	COG1285S	transport protein	42	28	20	27	17	0.666667	0.642857	1019	1232	942.951	1.30654	0.164827	327	2001	997.286	2.00645	0.0761375
HI0648	-	mdaB	COG2249R	modulator of drug activity B	25	17	15	16	15	0.68	0.64	937	1181	867.071	1.36206	0.0933113	398	1835	1213.82	1.51175	0.0998366
HI0649	-	rep	COG0210L	ATP-dependent DNA helicase	100	2	3	1	6	0.02	0.01	2	3	1.85074	1.62097	0.6515	1	6	3.04981	1.96734	0.49376
HI0650	-	-	COG5645R	hypothetical protein	16	7	5	8	6	0.4375	0.5	226	201	209.133	0.961109	0.403526	67	329	204.337	1.61009	0.356732
HI0651	-	coaD	COG0669H	phosphopantetheine adenylyltransferase	23	0	1	0	2	0	0	0	1	0	DIV/0	DIV/0	0	2	0	DIV/0	DIV/0
HI0652	-	kdtA	COG1519M	3-deoxy-D-manno-octulosonic-acid transferase	82	1	1	1	4	0.0121951	0.0121951	1	1	0.925369	1.08065	0.975336	1	4	3.04981	1.31156	0.826019
HI0653	+	lgtF	COG0463M	lipopolysaccharide biosynthesis protein	51	35	31	32	0	0.686275	0.627451	3487	2020	3226.76	0.626015	0.00917405	709	0	2162.31	0	0.0011259
HI0654	-	tagI	COG2818L	DNA-3-methyladenine glycosylase	24	17	14	15	9	0.708333	0.625	659	795	609.818	1.30367	0.039633	225	504	686.206	0.734473	0.468688
HI0655	-	aroE	COG0169E	shikimate 5-dehydrogenase	48	5	1	1	0	0.104167	0.0208333	13	1	12.0298	0.0831269	0.227129	3	0	9.14942	0	DIV/0
HI0656	-	-	COG0009J	hypothetical protein	25	0	1	N/A	N/A	0	N/A	0	1	0	DIV/0	DIV/0	N/A	N/A	N/A	N/A	N/A
HI0656.1	-	-	COG0551L	hypothetical protein	23	13	12	12	8	0.565217	0.521739	243	268	224.865	1.19183	0.470158	78	677	237.885	2.84592	0.270547
HI0658	-	-	COG0488R	ABC transporter ATP-binding protein	98	66	52	60	47	0.673469	0.612245	1590	2363	1471.34	1.60602	0.000997645	615	2866	1875.63	1.52802	0.121479
HI0659	-	-	COG3620K	putative HTH-type transcriptional regulator	12	3	2	3	3	0.25	0.25	75	220	69.4027	3.16991	0.401616	52	367	158.59	2.31415	0.336158
HI0660	-	-	COG4679S	hypothetical protein	20	11	8	8	3	0.55	0.4	75	107	69.4027	1.54173	0.31564	20	6	60.9961	0.0983669	0.00915447
HI0661	-	hgpB	COG1629P	hemoglobin-binding protein	261	180	173	157	125	0.689655	0.601533	5627	13289	5207.05	2.55212	3.07757e-09	2030	8686	6191.1	1.40298	0.00195881
HI0663m	+	cydD	COG4988CO	ABC transporter ATP-binding protein	112	68	58	60	44	0.607143	0.535714	1691	2528	1564.8	1.61554	0.00258898	574	2150	1750.59	1.22816	0.285306
HI0664	+	-	COG1132V	ABC transporter ATP-binding protein	111	78	70	71	54	0.702703	0.63964	2656	3523	2457.78	1.43341	0.000766115	1037	2992	3162.65	0.946043	0.809873
HI0665	-	-	COG3550R	hypothetical protein	70	50	44	47	33	0.714286	0.671429	1471	2423	1361.22	1.78002	0.0943678	545	1372	1662.14	0.82544	0.347352
HI0666	-	-	COG3550R	hypothetical protein	20	8	5	7	6	0.4	0.35	129	148	119.373	1.23982	0.695399	65	302	198.237	1.52343	0.63744
HI0666.1	-	-	-	hypothetical protein	18	13	12	14	8	0.722222	0.777778	700	1088	647.758	1.67964	0.023018	226	436	689.256	0.632566	0.0511541
HI0667	-	glpX	COG1494G	fructose 1,6-bisphosphatase II	60	43	42	43	28	0.716667	0.716667	2550	3058	2359.69	1.29593	0.063474	1096	2941	3342.59	0.879858	0.463609
HI0668	+	-	COG3074S	hypothetical protein	14	6	0	4	1	0.428571	0.285714	75	0	69.4027	0	0.0755868	39	1	118.942	0.00840743	0.144882
HI0669	+	mioC	COG0716C	flavodoxin	18	4	1	1	1	0.222222	0.0555556	9	1	8.32832	0.120072	0.0636783	1	1	3.04981	0.32789	0.701709
HI0670	+	-	COG1490J	D-tyrosyl-tRNA(Tyr) deacylase	24	12	12	11	7	0.5	0.458333	512	454	473.789	0.958233	0.828766	223	826	680.107	1.21452	0.606858
HI0671	-	ispF	COG0245I	2-C-methyl-D-erythritol 2,4-cyclodiphosphate synthase	33	N/A	N/A	1	2	N/A	0.030303	N/A	N/A	N/A	N/A	N/A	1	2	3.04981	0.65578	0.819705
HI0672	-	ispD	COG1211I	2-C-methyl-D-erythritol 4-phosphate cytidylyltransferase	42	1	1	1	1	0.0238095	0.0238095	1	1	0.925369	1.08065	0.975336	1	1	3.04981	0.32789	0.701709
HI0673	-	ftsB	COG2919D	cell division protein FtsB	20	2	3	2	5	0.1	0.1	129	37	119.373	0.309954	0.221212	58	55	176.889	0.31093	0.194442
HI0674	-	gptA	COG0503F	xanthine-guanine phosphoribosyltransferase	29	NU	NU	NU	NU	N/A	N/A	NU	NU	N/A	N/A	N/A	NU	NU	N/A	N/A	N/A	Duplications/Repeat (>25% of coding sequence is repeated in genome)
HI0675	+	pepD	COG2195E	aminoacyl-histidine dipeptidase	92	65	54	56	35	0.706522	0.608696	1315	1987	1216.86	1.63289	0.0438743	386	2213	1177.22	1.87984	0.0581031
HI0676	-	xerC	COG4973L	site-specific tyrosine recombinase XerC	52	25	5	19	3	0.480769	0.365385	168	87	155.462	0.559622	0.150952	47	9	143.341	0.0627874	0.000362071
HI0677	-	-	-	hypothetical protein	22	11	6	9	4	0.5	0.409091	71	135	65.7012	2.05476	0.29619	26	226	79.2949	2.85012	0.206397
HI0678	+	tpiA	COG0149G	triosephosphate isomerase	45	3	0	N/A	N/A	0.0666667	N/A	3	0	2.77611	0	DIV/0	N/A	N/A	N/A	N/A	N/A
HI0679	-	glpE	COG0607P	GlpE	20	16	11	14	9	0.8	0.7	236	255	218.387	1.16765	0.665124	74	362	225.686	1.604	0.594403
HI0680	-	rarD	COG2962R	chloramphenicol-sensitive protein RarD	79	57	47	53	35	0.721519	0.670886	1673	1601	1548.14	1.03414	0.803515	614	1940	1872.58	1.036	0.858117
HI0681	-	ilvY	COG0583K	DNA-binding transcriptional regulator IlvY	47	30	24	24	10	0.638298	0.510638	404	373	373.849	0.997729	0.985128	174	526	530.666	0.991207	0.980227
HI0682	+	ilvC	COG0059EH	ketol-acid reductoisomerase	96	54	27	19	5	0.5625	0.197917	299	232	276.685	0.838498	0.469939	28	99	85.3945	1.15932	0.853435
HI0683	-	glpC	COG0247C	sn-glycerol-3-phosphate dehydrogenase subunit C	109	64	42	11	7	0.587156	0.100917	350	310	323.879	0.957147	0.807614	12	32	36.5977	0.874373	0.872725
HI0684	-	glpB	COG3075E	anaerobic glycerol-3-phosphate dehydrogenase subunit B	80	41	23	6	0	0.5125	0.075	238	316	220.238	1.43481	0.189188	6	0	18.2988	0	2.22264e-80
HI0685	-	glpA	COG0578C	sn-glycerol-3-phosphate dehydrogenase subunit A	89	45	20	6	0	0.505618	0.0674157	225	297	208.208	1.42646	0.304234	7	0	21.3486	0	0.000916748
HI0686	+	glpT	COG2271G	glycerol-3-phosphatase transporter	109	84	71	76	53	0.770642	0.697248	2380	2726	2202.38	1.23775	0.0159474	796	3075	2427.64	1.26666	0.108132
HI0687	+	-	-	hypothetical protein	106	75	63	60	40	0.707547	0.566038	1160	1490	1073.43	1.38808	0.0163734	353	1881	1076.58	1.7472	0.1701
HI0688	+	-	-	hypothetical protein	35	24	21	22	13	0.685714	0.628571	532	472	492.296	0.958772	0.836944	162	541	494.068	1.09499	0.814489
HI0689	+	glpQ	COG0584C	glycerophosphodiester phosphodiesterase	81	51	49	38	39	0.62963	0.469136	1434	1485	1326.98	1.11908	0.501236	589	3274	1796.34	1.8226	0.0149032
HI0690	+	glpF	COG0580G	glycerol uptake facilitator protein	50	36	27	36	22	0.72	0.72	1259	1184	1165.04	1.01627	0.893209	560	2099	1707.89	1.229	0.280787
HI0691	+	glpK	COG0554C	glycerol kinase	96	77	71	74	64	0.802083	0.770833	4415	4716	4085.5	1.15433	0.0591207	2086	10523	6361.89	1.65407	0.00160228
HI0692	-	gptB	COG0503F	xanthine-guanine phosphoribosyltransferase	29	3	0	1	0	0.103448	0.0344828	20	0	18.5074	0	0.195482	3	0	9.14942	0	DIV/0	Duplications/Repeat (>25% of coding sequence is repeated in genome)
HI0693	+	hel	COG2503R	lipoprotein E	49	40	10	36	14	0.816327	0.734694	1738	18	1608.29	0.011192	2.52877e-05	729	67	2223.31	0.0301353	8.89346e-06
HI0694	+	-	COG1187J	hypothetical protein	45	27	20	25	21	0.6	0.555556	694	868	642.206	1.35159	0.224436	273	1362	832.597	1.63585	0.177112
HI0695	-	-	COG0248FP	exopolyphosphatase	58	40	36	36	37	0.689655	0.62069	2480	2688	2294.92	1.17129	0.120717	1203	4810	3668.92	1.31101	0.0418311
HI0696	-	-	COG2911S	hypothetical protein	244	3	9	0	4	0.0122951	0	3	9	2.77611	3.24195	0.0635028	0	4	0	DIV/0	DIV/0
HI0698	-	-	COG0729M	hypothetical protein	109	2	1	1	2	0.0183486	0.00917431	8	2	7.40295	0.270162	0.370258	5	2	15.249	0.131156	0.500516
HI0699	-	slyD	COG1047O	peptidyl-prolyl cis-trans isomerase FKBP-type	28	21	17	20	13	0.75	0.714286	807	745	746.773	0.997626	0.98821	354	1274	1079.63	1.18003	0.613446
HI0700	-	-	COG3076S	hypothetical protein	23	15	13	13	6	0.652174	0.565217	233	317	215.611	1.47024	0.140975	96	318	292.781	1.08614	0.861946
HI0701	+	truD	COG0585S	tRNA pseudouridine synthase D	51	27	11	21	7	0.529412	0.411765	390	92	360.894	0.254923	0.000176982	153	135	466.62	0.289315	0.0326357
HI0702	+	surE	COG0496R	stationary phase survival protein SurE	48	31	18	30	12	0.645833	0.625	613	498	567.251	0.877918	0.286926	195	310	594.712	0.521261	0.00444308
HI0703	+	lppB	COG1238S	lipoprotein B	29	8	1	4	1	0.275862	0.137931	28	7	25.9103	0.270162	0.00858704	19	1	57.9463	0.0172574	0.0755832
HI0704	+	-	-	hypothetical protein	11	7	3	4	3	0.636364	0.363636	95	100	87.9101	1.13753	0.689242	34	142	103.693	1.36942	0.661843
HI0706	+	nlpD	COG0739M	lipoprotein	84	11	1	5	1	0.130952	0.0595238	70	1	64.7758	0.0154379	0.108759	7	1	21.3486	0.0468414	0.0247707
HI0707	+	mutS	COG0249L	DNA mismatch repair protein MutS	127	87	87	82	77	0.685039	0.645669	4513	5414	4176.19	1.2964	0.00360969	1632	5776	4977.28	1.16047	0.306348
HI0708	+	selA	COG1921E	selenocysteine synthase	79	53	44	44	44	0.670886	0.556962	1447	1153	1339.01	0.861085	0.216036	421	1611	1283.97	1.2547	0.264887
HI0709	+	selB	COG3276J	selenocysteine-specific elongation factor	126	101	88	85	62	0.801587	0.674603	3353	3154	3102.76	1.01651	0.847287	1010	3108	3080.3	1.00899	0.949437
HI0710	+	-	COG3077L	hypothetical protein	24	15	12	15	11	0.625	0.625	283	153	261.879	0.584238	0.00421244	117	901	356.827	2.52503	0.0469809
HI0711	+	-	COG3041S	hypothetical protein	27	18	16	17	12	0.666667	0.62963	487	539	450.655	1.19604	0.356459	288	1100	878.344	1.25236	0.313679
HI0712	-	-	COG1629P	hemoglobin-binding protein	251	77	72	71	60	0.306773	0.282869	2897	3423	2680.79	1.27686	0.0639798	1093	3382	3333.44	1.01457	0.933821	Duplications/Repeat (>25% of coding sequence is repeated in genome)
HI0713	+	tig	COG0544O	trigger factor	80	60	31	42	6	0.75	0.525	888	250	821.728	0.304237	1.70946e-05	117	66	356.827	0.184963	2.56302e-05
HI0714	+	clpP	COG0740OU	ATP-dependent Clp protease proteolytic subunit	36	25	21	22	11	0.694444	0.611111	515	484	476.565	1.0156	0.929777	120	236	365.977	0.64485	0.22818
HI0715	+	clpX	COG1219O	ATP-dependent protease ATP-binding subunit ClpX	84	63	43	54	26	0.75	0.642857	1637	1168	1514.83	0.771044	0.0279147	343	773	1046.08	0.738947	0.147955
HI0716	+	secE	COG0690U	preprotein translocase subunit SecE	22	0	1	N/A	N/A	0	N/A	0	1	0	DIV/0	DIV/0	N/A	N/A	N/A	N/A	N/A
HI0717	+	nusG	COG0250K	transcription antitermination protein NusG	37	N/A	N/A	0	1	N/A	0	N/A	N/A	N/A	N/A	N/A	0	1	0	DIV/0	DIV/0
HI0718	+	vacJ(mlaA)	COG2853M	lipoprotein	48	31	22	28	2	0.645833	0.583333	1625	1691	1503.72	1.12454	0.878214	333	63	1015.59	0.0620332	0.00088494
HI0719	+	-	COG0251J	hypothetical protein	19	7	0	4	0	0.368421	0.210526	13	0	12.0298	0	0.0387796	5	0	15.249	0	0.0153924
HI0720	+	htpX	COG0501O	heat shock protein HtpX	55	35	27	35	20	0.636364	0.636364	914	839	845.787	0.991975	0.959533	291	718	887.493	0.80902	0.459175
HI0721	-	sirA	COG0425O	sulfur transfer protein SirA	13	2	0	0	1	0.153846	0	2	0	1.85074	0	DIV/0	0	1	0	DIV/0	DIV/0
HI0722	+	-	COG1739S	hypothetical protein	30	17	9	15	8	0.566667	0.5	145	91	134.179	0.678201	0.246901	61	54	186.038	0.290263	0.000355566
HI0723	+	trkH	COG0168P	Trk system potassium uptake protein TrkH	109	1	2	0	4	0.00917431	0	1	2	0.925369	2.1613	0.63289	0	4	0	DIV/0	DIV/0
HI0724	+	-	COG3078S	hypothetical protein	40	24	19	14	12	0.6	0.35	268	276	247.999	1.11291	0.639715	78	287	237.885	1.20647	0.55267
HI0725	+	-	-	hypothetical protein	38	29	20	29	14	0.763158	0.763158	555	494	513.58	0.961876	0.822487	247	931	753.302	1.23589	0.504753
HI0726	-	narP	COG2197TK	nitrate/nitrite response regulator protein	46	32	31	29	18	0.695652	0.630435	721	842	667.191	1.26201	0.325208	246	537	750.252	0.715759	0.051598
HI0727	-	lysA	COG0019E	diaminopimelate decarboxylase	80	58	49	51	35	0.725	0.6375	2043	1279	1890.53	0.67653	0.0114187	791	1693	2412.4	0.701792	0.0351286
HI0727.1	+	cyaY	COG1965P	frataxin-like protein	12	2	2	N/A	N/A	0.166667	N/A	2	2	1.85074	1.08065	0.936844	N/A	N/A	N/A	N/A	N/A
HI0728	+	recQ	COG0514L	ATP-dependent DNA helicase	103	75	62	69	54	0.728155	0.669903	2891	3378	2675.24	1.26269	0.111747	951	3755	2900.36	1.29466	0.0769673
HI0729	+	proS	COG0442J	prolyl-tRNA synthetase	87	3	2	0	2	0.0344828	0	3	3	2.77611	1.08065	0.945432	0	2	0	DIV/0	DIV/0
HI0730	-	lptD	COG1452M	organic solvent tolerance protein/ LPS assembly protein	189	10	7	3	7	0.0529101	0.015873	15	8	13.8805	0.576347	0.388106	5	22	15.249	1.44272	0.61414
HI0731c	-	-	-	hypothetical protein	24	16	8	16	5	0.666667	0.666667	623	245	576.505	0.424975	0.0465462	214	101	652.658	0.154752	0.032689
HI0732	-	-	-	hypothetical protein	8	6	4	5	2	0.75	0.625	478	151	442.326	0.341377	0.083357	126	19	384.275	0.0494437	0.164485
HI0733	-	-	COG2132Q	truncated suppressor of ftsI protein	59	43	35	42	18	0.728814	0.711864	2236	1325	2069.13	0.640367	0.159061	815	947	2485.59	0.380996	0.00133916
HI0734	-	plsC	COG0204I	1-acyl-glycerol-3-phosphate acyltransferase	57	1	0	0	1	0.0175439	0	2	0	1.85074	0	DIV/0	0	5	0	DIV/0	DIV/0
HI0735	+	-	COG2908S	UDP-2,3-diacylglucosamine hydrolase	35	1	0	0	3	0.0285714	0	1	0	0.925369	0	DIV/0	0	3	0	DIV/0	DIV/0
HI0736	-	-	COG0733R	sodium-dependent transporter	95	74	71	64	60	0.778947	0.673684	2951	3524	2730.76	1.29048	0.0152172	1081	4870	3296.84	1.47717	0.0238165
HI0737	+	-	COG0028EH	acetohydroxy acid synthase II	43	29	25	28	20	0.674419	0.651163	777	1325	719.012	1.84281	0.109619	239	991	728.903	1.35958	0.26762
HI0738	+	ilvD	COG0129EG	dihydroxy-acid dehydratase, Fe-S	106	64	44	54	23	0.603774	0.509434	863	599	798.593	0.750069	0.00843068	256	799	780.75	1.02337	0.925552
HI0738.1	+	ilvA	COG1171E	threonine dehydratase	87	67	61	62	58	0.770115	0.712644	3103	3586	2871.42	1.24886	0.00941704	1272	4305	3879.35	1.10972	0.462782
HI0739	-	dnaE	COG0587L	DNA polymerase III subunit alpha	213	5	3	1	7	0.0234742	0.00469484	5	3	4.62685	0.64839	0.581876	1	7	3.04981	2.29523	0.361855
HI0740	+	pgmB	COG1109G	phosphomannomutase	103	49	1	21	1	0.475728	0.203883	233	1	215.611	0.00463798	2.53595e-10	35	1	106.743	0.00936828	6.69032e-06
HI0742	+	-	-	hypothetical protein	22	18	14	18	15	0.818182	0.818182	499	460	461.759	0.99619	0.987843	213	1094	649.608	1.68409	0.288192
HI0743	-	secB	COG1952U	preprotein translocase subunit SecB	30	22	22	18	10	0.733333	0.6	898	1232	830.981	1.48258	0.0596257	159	344	484.919	0.709397	0.150624
HI0744	-	-	COG0607P	hypothetical protein	38	26	22	21	20	0.684211	0.552632	995	1032	920.742	1.12083	0.210261	289	1240	881.394	1.40686	0.353229
HI0745	+	ansB	COG0252EJ	L-asparaginase II	76	53	45	52	39	0.697368	0.684211	2107	2066	1949.75	1.05962	0.481654	790	1661	2409.35	0.689399	0.00925032
HI0746	+	dcuB	COG2704R	anaerobic C4-dicarboxylate transporter	95	70	59	66	48	0.736842	0.694737	2378	2605	2200.53	1.18381	0.0880252	848	3024	2586.23	1.16927	0.386037
HI0747	+	ndh	COG1252C	NADH dehydrogenase	93	64	49	58	28	0.688172	0.623656	1422	1682	1315.87	1.27824	0.0498204	435	1445	1326.67	1.0892	0.692889
HI0748	-	plsB	COG2937I	glycerol-3-phosphate acyltransferase	181	4	4	0	4	0.0220994	0	4	4	3.70148	1.08065	0.921193	0	4	0	DIV/0	DIV/0
HI0749	+	lexA	COG1974KT	LexA repressor	42	5	4	3	2	0.119048	0.0714286	71	25	65.7012	0.380511	0.182526	26	45	79.2949	0.567502	0.107935
HI0750	+	dapF	COG0253E	diaminopimelate epimerase	41	0	2	0	1	0	0	0	2	0	DIV/0	DIV/0	0	1	0	DIV/0	DIV/0
HI0751	-	tpx	COG2077O	thiol peroxidase	33	22	20	22	16	0.666667	0.666667	435	630	402.536	1.56508	0.220092	184	678	561.164	1.2082	0.583401
HI0752	+	purL	COG0046F	phosphoribosylformylglycinamidine synthase	227	156	107	143	76	0.687225	0.629956	6513	1321	6026.93	0.219183	2.84909e-15	2603	2564	7938.64	0.322977	1.30952e-10
HI0753	+	anmK	COG2377O	anhydro-N-acetylmuramic acid kinase	72	53	48	46	37	0.736111	0.638889	2823	3316	2612.32	1.26937	0.10967	1027	3255	3132.15	1.03922	0.81108
HI0754	+	murQ	COG2103R	N-acetylmuramic acid-6-phosphate etherase	57	40	35	38	33	0.701754	0.666667	1503	1501	1390.83	1.07921	0.346862	442	1949	1348.01	1.44583	0.0698102
HI0755	-	dat1	COG2861S	hypothetical protein	61	47	45	45	37	0.770492	0.737705	1647	1939	1524.08	1.27224	0.0746942	613	3164	1869.53	1.6924	0.0442992
HI0756	-	-	COG4942D	hypothetical protein	71	49	34	48	15	0.690141	0.676056	2586	579	2393	0.241955	1.11841e-05	915	479	2790.57	0.171649	5.88379e-05
HI0757	+	gpmA	COG0588G	phosphoglyceromutase	40	N/A	N/A	N/A	N/A	N/A	N/A	N/A	N/A	N/A	N/A	N/A	N/A	N/A	N/A	N/A	N/A
HI0758	-	rpmE	COG0254J	50S ribosomal protein L31	11	N/A	N/A	N/A	N/A	N/A	N/A	N/A	N/A	N/A	N/A	N/A	N/A	N/A	N/A	N/A	N/A
HI0759	+	mutY	COG1194L	A/G-specific adenine glycosylase	63	45	41	43	33	0.714286	0.68254	1095	1394	1013.28	1.37573	0.0458289	442	1587	1348.01	1.17729	0.480013
HI0760	+	yggX	COG2924CO	hypothetical protein, probable Fe(2+) trafficking protein	17	8	3	5	1	0.470588	0.294118	87	32	80.5071	0.39748	0.0722557	21	11	64.0459	0.171752	0.154287
HI0761	+	mltC	COG0741M	murein transglycosylase C	81	62	0	46	2	0.765432	0.567901	643	0	595.012	0	6.35928e-12	144	2	439.172	0.00455403	2.11368e-10
HI0762	-	-	COG2129R	hypothetical protein	37	25	18	19	16	0.675676	0.513514	762	572	705.131	0.811197	0.0925726	251	1122	765.501	1.46571	0.116073
HI0763	-	nadR	COG3172H	nicotinamide-nucleotide adenylyltransferase	87	12	6	8	8	0.137931	0.091954	104	84	96.2384	0.872833	0.539023	47	61	143.341	0.425559	0.137279
HI0764	+	ribB	COG0108H	3,4-dihydroxy-2-butanone 4-phosphate synthase	35	0	1	0	2	0	0	0	1	0	DIV/0	DIV/0	0	2	0	DIV/0	DIV/0
HI0765	+	lpsA	COG3306M	lipooligosaccharide biosynthesis protein	74	52	44	45	31	0.702703	0.608108	2551	1814	2360.62	0.768443	0.00216835	798	1538	2433.74	0.631948	0.0434754
HI0766	-	yibK	COG0219J	putative RNA methyltransferase	27	21	17	18	14	0.777778	0.666667	371	439	343.312	1.27872	0.199858	143	703	436.122	1.61193	0.202128
HI0767	-	-	COG0742L	hypothetical protein	33	23	13	13	7	0.69697	0.393939	304	180	281.312	0.639859	0.0396126	73	122	222.636	0.54798	0.31764
HI0768	+	ftsY	COG0552U	cell division protein FtsY	71	4	1	1	2	0.056338	0.0140845	4	1	3.70148	0.270162	0.233246	1	2	3.04981	0.65578	0.819705
HI0769	+	ftsE	COG2884D	cell division ATP-binding protein	41	31	9	30	1	0.756098	0.731707	1233	52	1140.98	0.0455749	0.000310084	419	4	1277.87	0.00313021	0.000190143
HI0770	+	ftsX	COG2177D	cell division protein FtsX	66	56	16	46	5	0.848485	0.69697	2478	76	2293.06	0.0331434	0.000562277	846	45	2580.14	0.0174409	0.000164995
HI0771	-	atoB	COG0183I	acetyl-CoA acetyltransferase	78	58	54	51	46	0.74359	0.653846	1961	2617	1814.65	1.44215	0.000816302	833	4593	2540.49	1.80792	0.00383819
HI0772	-	atoE	COG2031I	short chain fatty acids transporter	90	76	66	65	61	0.844444	0.722222	3259	4962	3015.78	1.64535	8.69587e-06	1290	5321	3934.25	1.35248	0.0576821
HI0773	-	atoA	COG2057I	acetate CoA-transferase beta subunit	36	24	20	20	17	0.666667	0.555556	478	607	442.326	1.37229	0.0979642	181	1090	552.015	1.97459	0.0293021
HI0774	-	-	COG1788I	acetyl-CoA:acetoacetyl-CoA transferase subunit alpha	41	27	25	28	21	0.658537	0.682927	839	1050	776.385	1.35242	0.0621809	359	936	1094.88	0.854888	0.478353
HI0775	+	-	COG0583K	transcriptional regulator	66	52	44	44	44	0.787879	0.666667	1235	2133	1142.83	1.86642	0.00832821	525	4151	1601.15	2.59252	0.00402924
HI0776	+	rpsJ	COG0051J	30S ribosomal protein S10	17	N/A	N/A	N/A	N/A	N/A	N/A	N/A	N/A	N/A	N/A	N/A	N/A	N/A	N/A	N/A	N/A
HI0777	+	rplC	COG0087J	50S ribosomal protein L3	44	1	1	N/A	N/A	0.0227273	N/A	1	1	0.925369	1.08065	0.975336	N/A	N/A	N/A	N/A	N/A
HI0778	+	rplD	COG0088J	50S ribosomal protein L4	33	0	2	0	2	0	0	0	2	0	DIV/0	DIV/0	0	2	0	DIV/0	DIV/0
HI0779	+	rplW	COG0089J	50S ribosomal protein L23	18	N/A	N/A	N/A	N/A	N/A	N/A	N/A	N/A	N/A	N/A	N/A	N/A	N/A	N/A	N/A	N/A
HI0780	+	rplB	COG0090J	50S ribosomal protein L2	66	N/A	N/A	N/A	N/A	N/A	N/A	N/A	N/A	N/A	N/A	N/A	N/A	N/A	N/A	N/A	N/A
HI0781	+	rpsS	COG0185J	30S ribosomal protein S19	11	N/A	N/A	N/A	N/A	N/A	N/A	N/A	N/A	N/A	N/A	N/A	N/A	N/A	N/A	N/A	N/A
HI0782	+	rplV	COG0091J	50S ribosomal protein L22	22	1	0	N/A	N/A	0.0454545	N/A	1	0	0.925369	0	DIV/0	N/A	N/A	N/A	N/A	N/A
HI0783	+	rpsC	COG0092J	30S ribosomal protein S3	45	1	3	N/A	N/A	0.0222222	N/A	1	3	0.925369	3.24195	0.360172	N/A	N/A	N/A	N/A	N/A
HI0784	+	rplP	COG0197J	50S ribosomal protein L16	28	N/A	N/A	0	1	N/A	0	N/A	N/A	N/A	N/A	N/A	0	1	0	DIV/0	DIV/0
HI0785	+	rpmC	COG0255J	50S ribosomal protein L29	11	0	1	N/A	N/A	0	N/A	0	1	0	DIV/0	DIV/0	N/A	N/A	N/A	N/A	N/A
HI0786	+	rpsQ	COG0186J	30S ribosomal protein S17	20	N/A	N/A	N/A	N/A	N/A	N/A	N/A	N/A	N/A	N/A	N/A	N/A	N/A	N/A	N/A	N/A
HI0787	+	-	-	hypothetical protein	66	42	37	39	30	0.636364	0.590909	1570	1623	1452.83	1.11713	0.442127	870	3200	2653.33	1.20603	0.373883
HI0788	+	rplN	COG0093J	50S ribosomal protein L14	21	1	3	N/A	N/A	0.047619	N/A	1	4	0.925369	4.3226	0.297967	N/A	N/A	N/A	N/A	N/A
HI0789	+	rplX	COG0198J	50S ribosomal protein L24	19	0	1	N/A	N/A	0	N/A	0	1	0	DIV/0	DIV/0	N/A	N/A	N/A	N/A	N/A
HI0790	+	rplE	COG0094J	50S ribosomal protein L5	30	1	0	0	1	0.0333333	0	1	0	0.925369	0	DIV/0	0	1	0	DIV/0	DIV/0
HI0791	+	rpsN	COG0199J	30S ribosomal protein S14	15	N/A	N/A	N/A	N/A	N/A	N/A	N/A	N/A	N/A	N/A	N/A	N/A	N/A	N/A	N/A	N/A
HI0792	+	rpsH	COG0096J	30S ribosomal protein S8	29	1	0	N/A	N/A	0.0344828	N/A	1	0	0.925369	0	DIV/0	N/A	N/A	N/A	N/A	N/A
HI0793	+	rplF	COG0097J	50S ribosomal protein L6	38	2	1	N/A	N/A	0.0526316	N/A	2	1	1.85074	0.540325	0.701777	N/A	N/A	N/A	N/A	N/A
HI0794	+	rplR	COG0256J	50S ribosomal protein L18	19	0	1	1	0	0	0.0526316	0	1	0	DIV/0	DIV/0	1	0	3.04981	0	DIV/0
HI0795	+	rpsE	COG0098J	30S ribosomal protein S5	33	0	1	1	0	0	0.030303	0	1	0	DIV/0	DIV/0	1	0	3.04981	0	DIV/0
HI0796	+	rpmD	COG1841J	50S ribosomal protein L30	17	N/A	N/A	0	1	N/A	0	N/A	N/A	N/A	N/A	N/A	0	1	0	DIV/0	DIV/0
HI0797	+	rplO	COG0200J	50S ribosomal protein L15	32	0	2	0	1	0	0	0	2	0	DIV/0	DIV/0	0	1	0	DIV/0	DIV/0
HI0798	+	secY	COG0201U	preprotein translocase subunit SecY	101	1	3	0	4	0.00990099	0	1	8	0.925369	8.6452	0.318383	0	5	0	DIV/0	0.0153924
HI0798.1	+	rpmJ	COG0257J	50S ribosomal protein L36	8	N/A	N/A	N/A	N/A	N/A	N/A	N/A	N/A	N/A	N/A	N/A	N/A	N/A	N/A	N/A	N/A
HI0799	+	rpsM	COG0099J	30S ribosomal protein S13	29	N/A	N/A	0	2	N/A	0	N/A	N/A	N/A	N/A	N/A	0	2	0	DIV/0	DIV/0
HI0800	+	rpS11	COG0100J	30S ribosomal protein S11	24	N/A	N/A	0	1	N/A	0	N/A	N/A	N/A	N/A	N/A	0	1	0	DIV/0	DIV/0
HI0801	+	rpsD	COG0522J	30S ribosomal protein S4	42	N/A	N/A	0	1	N/A	0	N/A	N/A	N/A	N/A	N/A	0	1	0	DIV/0	DIV/0
HI0802	+	rpoA	COG0202K	DNA-directed RNA polymerase subunit alpha	70	N/A	N/A	0	4	N/A	0	N/A	N/A	N/A	N/A	N/A	0	4	0	DIV/0	DIV/0
HI0803	+	rplQ	COG0203J	50S ribosomal protein L17	30	N/A	N/A	N/A	N/A	N/A	N/A	N/A	N/A	N/A	N/A	N/A	N/A	N/A	N/A	N/A	N/A
HI0804	-	-	COG0664T	hypothetical protein	38	25	18	24	18	0.657895	0.631579	316	245	292.417	0.837846	0.477862	151	912	460.521	1.98037	0.0788799
HI0805b	-	aslB	-	similar to Fe-S oxidoreductase,authentic frame shift	57	44	35	41	31	0.77193	0.719298	792	746	732.892	1.01788	0.909465	334	1360	1018.63	1.33512	0.296273
HI0806	+	-	COG0730R	hypothetical protein	78	55	41	52	41	0.705128	0.666667	1670	1837	1545.37	1.18871	0.0919727	673	2598	2052.52	1.26576	0.209003
HI0807	-	-	COG0743I	1-deoxy-D-xylulose 5-phosphate reductoisomerase	74	4	0	0	1	0.0540541	0	4	0	3.70148	0	DIV/0	0	1	0	DIV/0	DIV/0
HI0808	-	frr	COG0233J	ribosome recycling factor	35	N/A	N/A	0	1	N/A	0	N/A	N/A	N/A	N/A	N/A	0	1	0	DIV/0	DIV/0
HI0809	-	pckA	COG1866C	phosphoenolpyruvate carboxykinase	96	72	59	71	42	0.75	0.739583	1822	1488	1686.02	0.882551	0.213294	590	1576	1799.38	0.875855	0.486379
HI0810	-	hslO	COG1281O	Hsp33-like chaperonin	68	58	44	53	44	0.852941	0.779412	1152	906	1066.03	0.849886	0.235279	717	2189	2186.71	1.00105	0.995031
HI0811	-	argH	COG0165E	argininosuccinate lyase	96	71	49	61	45	0.739583	0.635417	1996	1369	1847.04	0.741187	0.000884482	791	2532	2412.4	1.04958	0.732736
HI0812	-	galU	COG1210M	glucosephosphate uridylyltransferase	51	38	12	33	2	0.745098	0.647059	1832	101	1695.28	0.0595773	1.00609e-05	440	2	1341.91	0.00149041	2.69334e-05
HI0813	-	csrA	COG1551T	carbon storage regulator	15	12	8	10	3	0.8	0.666667	218	148	201.73	0.733652	0.344917	62	185	189.088	0.978381	0.947944
HI0814	-	alaS	COG0013J	alanyl-tRNA synthetase	157	1	1	2	10	0.00636943	0.0127389	1	1	0.925369	1.08065	0.975336	2	57	6.09961	9.34486	0.279721
HI0815	-	uspA	COG0589T	universal stress protein A	24	19	16	18	18	0.791667	0.75	666	668	616.296	1.0839	0.62365	243	1608	741.103	2.16974	0.15319
HI0816	-	pepP	COG0006E	aminopeptidase P	86	59	35	50	17	0.686047	0.581395	997	588	922.593	0.637334	0.00798694	251	165	765.501	0.215545	2.19019e-07
HI0817	-	-	COG3079S	hypothetical protein	33	21	15	18	12	0.636364	0.545455	377	890	348.864	2.55114	0.317317	154	443	469.67	0.943216	0.815166
HI0818	-	galM	COG2017G	aldose 1-epimerase	73	58	54	52	38	0.794521	0.712329	2446	2460	2263.45	1.08684	0.501918	928	4287	2830.22	1.51472	0.116519
HI0819	-	galK	COG0153G	galactokinase	55	40	36	39	26	0.727273	0.709091	1283	2246	1187.25	1.89177	0.151464	540	1767	1646.89	1.07293	0.73955
HI0820	-	galT	COG1085C	galactose-1-phosphate uridylyltransferase	51	37	29	33	20	0.72549	0.647059	923	744	854.116	0.871076	0.325234	349	1624	1064.38	1.52577	0.390771
HI0821	+	galR	COG1609K	galactose operon repressor (aka galS)	79	59	54	52	47	0.746835	0.658228	2363	2391	2186.65	1.09345	0.262185	887	3532	2705.18	1.30564	0.130257
HI0822	+	mglB	COG1879G	galactose ABC transporter periplasmic-binding protein	81	51	36	47	26	0.62963	0.580247	807	837	746.773	1.12082	0.492606	322	1327	982.037	1.35127	0.310977
HI0823	+	mglA	COG1129G	galactose/methyl galaxtoside transporter ATP-binding protein	89	59	37	44	28	0.662921	0.494382	529	611	489.52	1.24816	0.153244	192	1199	585.563	2.0476	0.0642725
HI0824	+	mglC	COG4211G	beta-methylgalactoside transporter inner membrane component	84	59	39	47	32	0.702381	0.559524	942	1654	871.698	1.89745	0.0842071	398	2039	1213.82	1.67982	0.127649
HI0825	+	-	-	hypothetical protein	59	43	36	33	21	0.728814	0.559322	1445	1420	1337.16	1.06195	0.502176	376	1288	1146.73	1.1232	0.658866
HI0826	+	-	COG2917D	intracellular septation protein A	42	4	3	3	4	0.0952381	0.0714286	55	15	50.8953	0.294723	0.166097	10	50	30.498	1.63945	0.594953
HI0827	+	yciA	COG1607I	acyl-CoA thioesterase YciA, hypothetical protein	26	11	4	1	1	0.423077	0.0384615	45	15	41.6416	0.360217	0.0947635	1	1	3.04981	0.32789	0.701709
HI0828	+	-	COG2350S	YciI-like protein	19	11	9	13	11	0.578947	0.684211	555	521	513.58	1.01445	0.909853	321	1323	978.987	1.3514	0.26564
HI0829	+	-	COG0741M	soluble lytic murein transglycosylase	105	69	55	68	46	0.657143	0.647619	1962	1407	1815.57	0.774962	0.00620859	726	2109	2214.16	0.952506	0.779782
HI0830	+	trpR	COG2973K	Trp operon repressor	17	12	10	10	10	0.705882	0.588235	473	433	437.7	0.989263	0.944818	107	544	326.329	1.66703	0.0382993
HI0831	+	mtgA	COG0744M	monofunctional biosynthetic peptidoglycan transglycosylase	48	30	29	25	24	0.625	0.520833	925	1486	855.966	1.73605	0.00699406	349	1750	1064.38	1.64415	0.113861
HI0832	-	frdD	COG3080C	fumarate reductase subunit D	27	17	10	19	8	0.62963	0.703704	229	138	211.91	0.651221	0.152741	100	198	304.981	0.649222	0.16603
HI0833	-	frdC	COG3029C	fumarate reductase subunit C	32	29	21	26	20	0.90625	0.8125	785	760	726.415	1.04623	0.839113	302	883	921.041	0.958698	0.835964
HI0834	-	frdB	COG0479C	fumarate reductase iron-sulfur subunit	58	39	31	36	22	0.672414	0.62069	957	999	885.578	1.12808	0.411347	399	749	1216.87	0.615512	0.0708693
HI0835	-	frdA	COG1053C	fumarate reductase flavoprotein subunit	111	78	52	70	36	0.702703	0.630631	1007	809	931.847	0.868169	0.27163	444	877	1354.11	0.647656	0.0235686
HI0836	+	genX	COG2269J	lysyl-tRNA synthetase	58	23	4	3	0	0.396552	0.0517241	72	6	66.6266	0.0900542	5.20562e-05	3	0	9.14942	0	1.06015e-32
HI0837	-	cpxR	COG0745TK	response regulator	50	32	28	30	24	0.64	0.6	1443	1483	1335.31	1.11061	0.347745	504	1303	1537.1	0.847699	0.290418
HI0838	-	-	COG2913J	small protein A	42	9	8	8	5	0.214286	0.190476	120	158	111.044	1.42286	0.27036	34	57	103.693	0.549698	0.23469
HI0839	-	ndpA	COG3081R	nucleoid-associated protein NdpA	76	55	41	52	32	0.723684	0.684211	1316	1502	1217.79	1.23339	0.22792	503	2183	1534.05	1.42303	0.279521
HI0840	+	-	COG3082S	hypothetical protein	17	9	8	9	4	0.529412	0.529412	74	146	68.4773	2.13209	0.161157	46	79	140.291	0.563115	0.0973614
HI0841	+	-	COG3083R	hypothetical protein	111	44	11	22	4	0.396396	0.198198	1074	70	993.846	0.0704334	7.16337e-07	216	27	658.758	0.0409862	7.36227e-05
HI0842	+	-	COG0402FR	hypothetical protein	55	42	38	40	34	0.763636	0.727273	2195	2740	2031.18	1.34897	0.0132767	845	3776	2577.09	1.46522	0.208903
HI0843	+	-	-	hypothetical protein	13	10	9	9	8	0.769231	0.692308	498	514	460.834	1.11537	0.634879	225	1002	686.206	1.4602	0.179813
HI0844	-	mobA	COG0746H	molybdopterin-guanine dinucleotide biosynthesis protein MobA	37	28	20	22	13	0.756757	0.594595	654	389	605.191	0.642772	0.00314114	197	288	600.812	0.479352	0.0424491
HI0845	+	-	COG3084S	hypothetical protein	16	13	10	11	6	0.8125	0.6875	497	213	459.908	0.463136	0.0907399	134	530	408.674	1.29688	0.447195
HI0846	+	por (dsbA)	COG1651O	periplasmic oxidoreductase	42	27	3	20	3	0.642857	0.47619	715	12	661.639	0.0181368	9.30201e-05	123	3	375.126	0.00799731	1.02617e-05
HI0847	+	-	COG3085S	hypothetical protein	18	11	2	5	1	0.611111	0.277778	110	5	101.791	0.0491205	0.00160682	16	1	48.7969	0.0204931	0.0357587
HI0848	+	trmA	COG2265J	tRNA (uracil-5-)-methyltransferase	73	46	40	40	30	0.630137	0.547945	1746	2025	1615.69	1.25333	0.0835892	483	1893	1473.06	1.28508	0.223367
HI0849m	+	-	-	SAM-dependent methyltransferase	39	20	15	15	8	0.512821	0.384615	282	411	260.954	1.57499	0.122649	90	366	274.482	1.33342	0.58111
HI0850	+	-	COG3086T	sigma-E factor regulatory protein	26	1	2	1	1	0.0384615	0.0384615	15	35	13.8805	2.52152	0.468384	6	85	18.2988	4.64511	DIV/0
HI0851	+	mobB	COG1763H	molybdopterin-guanine dinucleotide biosynthesis protein B	33	24	20	22	16	0.727273	0.666667	706	759	653.311	1.16178	0.438672	273	725	832.597	0.87077	0.592355
HI0852	+	-	COG2814G	hypothetical protein	107	75	64	68	52	0.700935	0.635514	2662	2363	2463.33	0.95927	0.670497	846	3151	2580.14	1.22125	0.450391
HI0853	+	dppA (hbpA)	COG0747E	heme-binding lipoprotein	115	10	4	1	1	0.0869565	0.00869565	14	4	12.9552	0.308757	0.0681689	1	1	3.04981	0.32789	0.701709
HI0854	+	-	COG0748P	putative heme iron utilization protein	54	22	3	17	1	0.407407	0.314815	54	3	49.9699	0.0600361	0.00247381	36	1	109.793	0.00910805	0.0024178
HI0855	-	-	COG3681S	hypothetical protein	18	13	11	11	9	0.722222	0.611111	390	421	360.894	1.16655	0.419578	141	869	430.023	2.02082	0.0477049
HI0856	-	polA	COG0749L	DNA polymerase I	168	21	7	14	5	0.125	0.0833333	184	8	170.268	0.0469848	0.0617634	70	6	213.486	0.0281048	0.0346109
HI0857	+	zapA	COG3027S	Cell division protein	20	12	6	12	2	0.6	0.6	483	112	446.953	0.250586	0.10547	217	29	661.808	0.0438194	0.0213128
HI0858	+	-	COG0212H	hypothetical protein	34	25	16	23	15	0.735294	0.676471	458	348	423.819	0.821105	0.179709	174	651	530.666	1.22676	0.506256
HI0859	+	clpB	COG0542O	ATP-dependent Clp protease ATPase subunit	140	96	86	92	62	0.685714	0.657143	2758	3855	2552.17	1.51048	0.000125884	1106	2638	3373.08	0.782074	0.0231672
HI0860	-	-	COG0566J	23S rRNA (guanosine-2'-O-)-methyltransferase	38	23	19	20	15	0.605263	0.526316	647	725	598.714	1.21093	0.212055	261	963	795.999	1.2098	0.601553
HI0861	-	vacB	COG0557K	virulence-associated protein	140	91	74	86	53	0.65	0.614286	2167	2000	2005.27	0.99737	0.976478	881	2213	2686.88	0.823632	0.209055
HI0862	-	-	COG1738S	hypothetical protein	45	31	23	25	16	0.688889	0.555556	918	509	849.489	0.599184	0.00119349	355	1148	1082.68	1.06033	0.826991
HI0863	+	pdxH	COG0259H	pyridoxamine 5'-phosphate oxidase	34	20	19	19	18	0.588235	0.558824	687	682	635.729	1.07278	0.746272	309	1031	942.39	1.09403	0.751079
HI0864	-	-	COG1217T	GTP-binding protein	120	81	67	76	67	0.675	0.633333	2357	3868	2181.09	1.77342	8.10257e-05	1166	5686	3556.07	1.59895	0.0210172
HI0865	+	glnA	COG0174E	glutamine synthetase	98	1	3	1	2	0.0102041	0.0102041	1	3	0.925369	3.24195	0.360172	1	2	3.04981	0.65578	0.819705
HI0866	+	cld	COG3765M	hypothetical protein	69	46	41	43	32	0.666667	0.623188	858	1100	793.967	1.38545	0.0329967	318	1538	969.838	1.58583	0.133584
HI0867	+	lsgA	COG2244R	putative lipooligosaccharide flippase	129	82	54	70	64	0.635659	0.542636	1272	1367	1177.07	1.16136	0.241234	461	3002	1405.96	2.1352	0.00773888
HI0868	+	kfiC	COG0463M	hypothetical protein, putative glycosyltransferase	82	57	45	45	37	0.695122	0.54878	979	1505	905.936	1.66126	0.00622196	412	3895	1256.52	3.09983	0.00132021
HI0869	+	orfE	COG1216R	hypothetical protein, putative glycosyltransferase	55	35	26	31	18	0.636364	0.563636	266	282	246.148	1.14565	0.523687	91	386	277.532	1.39083	0.359909
HI0870	+	orfO	-	hypothetical protein, putative glycosyltransferase	8	5	4	4	2	0.625	0.5	19	35	17.582	1.99067	0.399516	11	2	33.5479	0.0596163	0.0698591
HI0870.1c	+	-	-	hypothetical protein	35	26	13	20	13	0.742857	0.571429	254	276	235.044	1.17425	0.599988	129	187	393.425	0.475313	0.0246191
HI0871	+	siaA	-	N-acetylneuraminic acid synthase-like protein	91	46	34	32	31	0.505495	0.351648	364	730	336.834	2.16724	0.0466268	148	1202	451.371	2.663	0.0086858
HI0872	+	wbaP(rfbP)	COG2148M	undecaprenyl-phosphate galactosephosphotransferase	141	99	80	97	78	0.702128	0.687943	1693	1996	1566.65	1.27406	0.0136974	809	4853	2467.29	1.96693	0.00131593
HI0873	+	rffG(rfbB)	COG1088M	dTDP-glucose 46-dehydratase	69	54	47	50	37	0.782609	0.724638	839	1659	776.385	2.13683	0.0875414	343	1247	1046.08	1.19207	0.476541
HI0874	-	-	COG3307M	hypothetical protein	122	88	74	81	60	0.721311	0.663934	1893	1786	1751.72	1.01957	0.816005	771	3697	2351.4	1.57226	0.0118021
HI0875a	+	pepB	-	similar to leucyl aminopeptidase; contains frameshifts	107	77	59	70	52	0.719626	0.654206	1616	1602	1495.4	1.07129	0.485538	732	2422	2232.46	1.0849	0.6283
HI0876	+	ndk	COG0105F	nucleoside diphosphate kinase	28	23	18	20	15	0.821429	0.714286	846	663	782.862	0.846892	0.12996	416	793	1268.72	0.62504	0.318887
HI0877	-	obgE	COG0536R	GTPase ObgE	70	2	2	2	1	0.0285714	0.0285714	19	16	17.582	0.910021	0.336942	5	1	15.249	0.065578	0.0909574
HI0878	-	-	COG0697GER	hypothetical protein	77	56	47	53	34	0.727273	0.688312	1088	1191	1006.8	1.18295	0.28747	438	2157	1335.81	1.61475	0.468971
HI0879	-	rpmA	COG0211J	50S ribosomal protein L27	20	0	2	N/A	N/A	0	N/A	0	2	0	DIV/0	DIV/0	N/A	N/A	N/A	N/A	N/A
HI0880	-	rplU	COG0261J	50S ribosomal protein L21	10	N/A	N/A	N/A	N/A	N/A	N/A	N/A	N/A	N/A	N/A	N/A	N/A	N/A	N/A	N/A	N/A
HI0881	+	ispB	COG0142H	octaprenyl-diphosphate synthase	68	3	0	1	2	0.0441176	0.0147059	3	0	2.77611	0	DIV/0	1	2	3.04981	0.65578	0.819705
HI0882	+	-	COG1636S	hypothetical protein	44	30	23	26	23	0.681818	0.590909	706	777	653.311	1.18933	0.390614	266	939	811.248	1.15748	0.691566
HI0883	-	-	COG1115E	putative Na+/alanine symporter	106	13	5	7	5	0.122642	0.0660377	31	17	28.6864	0.592615	0.380284	7	5	21.3486	0.234207	0.044845
HI0884	-	arcA	COG0745TK	two-component response regulator	46	36	32	35	26	0.782609	0.76087	1800	2030	1665.66	1.21873	0.0647094	691	2026	2107.42	0.961367	0.801295
HI0885	+	dipZ	COG4232OC	thiol:disulfide interchange protein precursor	122	82	71	73	59	0.672131	0.598361	1995	1889	1846.11	1.02323	0.832077	766	2484	2336.15	1.06329	0.675566
HI0886	+	-	COG2259S	hypothetical protein	30	26	24	26	18	0.866667	0.866667	948	1044	877.25	1.19008	0.237299	355	2399	1082.68	2.2158	0.0589168
HI0887	+	purH	COG0138F	bifunctional phosphoribosylaminoimidazolecarboxamide formyltransferase/IMP cyclohydrolase	85	61	24	54	12	0.717647	0.635294	1411	143	1305.7	0.10952	1.62407e-09	632	396	1927.48	0.20545	9.48916e-10
HI0888	+	purD	COG0151F	phosphoribosylamine--glycine ligase	66	41	19	37	12	0.621212	0.560606	917	144	848.563	0.169699	3.12891e-06	347	196	1058.28	0.185206	7.14097e-06
HI0889	+	glyA	COG0112E	serine hydroxymethyltransferase	74	1	2	0	2	0.0135135	0	1	2	0.925369	2.1613	0.63289	0	2	0	DIV/0	DIV/0
HI0890m	+	coaE	COG0237H	dephospho-CoA kinase	37	0	1	0	2	0	0	0	1	0	DIV/0	DIV/0	0	2	0	DIV/0	DIV/0
HI0891m	+	-	COG3024S	zinc-binding protein	6	3	3	2	2	0.5	0.333333	113	138	104.567	1.31973	0.401263	42	67	128.092	0.523062	0.540471
HI0892	+	rhlB	COG0513LKJ	ATP-dependent RNA helicase RhlB	76	50	42	46	37	0.657895	0.605263	1537	1609	1422.29	1.13127	0.204227	751	3118	2290.4	1.36133	0.0851994
HI0893	+	acrR	COG1309K	transcriptional repressor	32	15	12	12	8	0.46875	0.375	172	152	159.163	0.954993	0.872913	55	167	167.739	0.995593	0.986832
HI0894	+	acrA	COG0845M	putative membrane-fusion protein	69	44	24	0	4	0.637681	0	766	376	708.833	0.53045	0.000780022	0	4	0	DIV/0	DIV/0
HI0895	+	acrB	COG0841V	acriflavine resistance protein	236	170	102	6	4	0.720339	0.0254237	2306	1457	2133.9	0.682787	1.5632e-06	11	4	33.5479	0.119233	0.0702719
HI0896	+	ftsN	COG3087D	cell division protein	41	25	6	23	4	0.609756	0.560976	965	18	892.981	0.0201572	0.00010971	237	20	722.804	0.02767	7.05907e-05
HI0897	-	emrB	COG2814G	multidrug resistance protein B	105	75	68	54	33	0.714286	0.514286	2234	1986	2067.27	0.960685	0.793596	301	926	917.991	1.00872	0.9799
HI0898	-	emrA	COG1566V	multidrug resistance protein A	67	39	35	39	24	0.58209	0.58209	1259	1357	1165.04	1.16477	0.166837	469	3563	1430.36	2.49098	0.315446
HI0899	-	folA	COG0262H	dihydrofolate reductase	31	0	1	1	2	0	0.0322581	0	2	0	DIV/0	DIV/0	1	2	3.04981	0.65578	0.819705
HI0900	+	proB	COG0263E	gamma-glutamyl kinase	70	52	47	48	38	0.742857	0.685714	1774	1627	1641.6	0.991103	0.931187	605	2757	1845.13	1.4942	0.249988
HI0901	+	-	COG0494LR	dinucleoside polyphosphate hydrolase	35	1	1	0	2	0.0285714	0	2	1	1.85074	0.540325	0.815372	0	2	0	DIV/0	DIV/0
HI0902	+	-	COG0730R	hypothetical protein	57	1	2	0	2	0.0175439	0	1	2	0.925369	2.1613	0.63289	0	2	0	DIV/0	DIV/0
HI0904	+	lgt	COG0682M	prolipoprotein diacylglyceryl transferase	50	1	1	0	2	0.02	0	28	11	25.9103	0.424541	DIV/0	0	2	0	DIV/0	DIV/0
HI0905	+	thyA	COG0207F	thymidylate synthase	58	36	24	35	22	0.62069	0.603448	400	201	370.148	0.543027	0.00733338	295	781	899.692	0.868074	0.699091
HI0906	+	-	COG0590FJ	hypothetical protein	28	2	0	1	1	0.0714286	0.0357143	2	0	1.85074	0	DIV/0	1	1	3.04981	0.32789	0.701709
HI0907	-	-	COG4701S	hypothetical protein	14	1	0	N/A	N/A	0.0714286	N/A	1	0	0.925369	0	DIV/0	N/A	N/A	N/A	N/A	N/A
HI0908	+	-	-	hypothetical protein	13	3	3	1	2	0.230769	0.0769231	93	88	86.0593	1.02255	0.606562	36	185	109.793	1.68499	0.491422
HI0909	+	secA	COG0653U	preprotein translocase subunit SecA	154	4	2	0	6	0.025974	0	4	2	3.70148	0.540325	0.428891	0	6	0	DIV/0	DIV/0
HI0910	+	mutT	COG1051F	mutator protein	20	10	8	9	7	0.5	0.45	110	103	101.791	1.01188	0.945126	38	86	115.893	0.742066	0.293087
HI0911	+	kefC	COG0475P	glutathione-regulated potassium efflux system protein	131	99	85	92	74	0.755725	0.70229	3032	3227	2805.72	1.15015	0.096261	1238	4638	3775.66	1.22839	0.105044
HI0912	+	-	COG2226H	hypothetical protein	47	28	26	26	19	0.595745	0.553191	831	1030	768.982	1.33943	0.0729164	243	792	741.103	1.06868	0.812659
HI0913	+	rpsB	COG0052J	30S ribosomal protein S2	49	0	1	0	1	0	0	0	1	0	DIV/0	DIV/0	0	1	0	DIV/0	DIV/0
HI0914	+	tsf	COG0264J	elongation factor Ts	51	N/A	N/A	N/A	N/A	N/A	N/A	N/A	N/A	N/A	N/A	N/A	N/A	N/A	N/A	N/A	N/A
HI0915	-	lpxD	COG1044M	UDP-3-O-[3-hydroxymyristoyl] glucosamine N-acyltransferase	76	2	1	0	1	0.0263158	0	4	1	3.70148	0.270162	0.51711	0	1	0	DIV/0	DIV/0
HI0916	-	-	COG2825M	outer membrane protein	41	15	1	2	1	0.365854	0.0487805	51	1	47.1938	0.0211892	0.00137842	2	1	6.09961	0.163945	0.335004
HI0917	-	-	COG4775M	protective surface antigen D15	196	1	4	1	5	0.00510204	0.00510204	1	4	0.925369	4.3226	0.185524	2	5	6.09961	0.819725	0.882972
HI0918	-	-	COG0750M	hypothetical protein	90	1	4	0	3	0.0111111	0	1	4	0.925369	4.3226	0.185524	0	3	0	DIV/0	DIV/0
HI0919	-	cdsA	COG0575I	CDP-diglyceride synthetase	75	1	1	0	3	0.0133333	0	1	1	0.925369	1.08065	0.975336	0	3	0	DIV/0	DIV/0
HI0920	-	-	COG0020I	hypothetical protein	49	2	2	1	3	0.0408163	0.0204082	5	3	4.62685	0.64839	0.569098	3	20	9.14942	2.18593	0.30105
HI0921	+	leuS	COG0495J	leucyl-tRNA synthetase	153	7	3	3	3	0.0457516	0.0196078	7	4	6.47758	0.617514	0.421754	3	3	9.14942	0.32789	0.309067
HI0922	+	lptE	COG2980M	rare lipoprotein B, lptE, LPS assembly protein	35	6	1	0	1	0.171429	0	25	1	23.1342	0.043226	0.0256846	0	1	0	DIV/0	DIV/0
HI0923	+	holA	COG1466L	DNA polymerase III subunit delta	74	8	2	2	0	0.108108	0.027027	9	2	8.32832	0.240144	0.0298482	2	0	6.09961	0	DIV/0
HI0924	-	glyS	COG0751J	glycyl-tRNA synthetase subunit beta	86	2	1	1	1	0.0232558	0.0116279	2	1	1.85074	0.540325	0.701777	2	2	6.09961	0.32789	0.701709
HI0925	-	-	COG2852S	hypothetical protein	25	13	11	10	9	0.52	0.4	356	582	329.431	1.76668	0.0205722	121	169	369.026	0.457962	0.0814949
HI0926	-	-	COG4545O	hypothetical protein	18	9	7	6	3	0.5	0.333333	118	180	109.194	1.64845	0.0970082	31	91	94.544	0.962515	0.929496
HI0927	-	glyQ	COG0752J	glycyl-tRNA synthetase subunit alpha	62	1	1	2	1	0.016129	0.0322581	12	17	11.1044	1.53092	DIV/0	7	1	21.3486	0.0468414	0.367629
HI0928	+	hktE	COG0753P	catalase	98	68	60	62	53	0.693878	0.632653	2276	2462	2106.14	1.16896	0.0555319	747	2678	2278.2	1.17549	0.249126
HI0929	-	-	COG0754E	hypothetical protein	77	53	39	50	38	0.688312	0.649351	1731	2164	1601.81	1.35097	0.0496384	689	2944	2101.32	1.40103	0.0951432
HI0930	-	-	-	hypothetical protein	39	33	29	28	26	0.846154	0.717949	1271	1405	1176.14	1.19458	0.105492	481	2320	1466.96	1.58151	0.0407116
HI0931	-	-	COG4316S	hypothetical protein	31	24	25	23	17	0.774194	0.741935	1121	981	1037.34	0.945689	0.557196	380	1910	1158.93	1.64808	0.0735282
HI0932	-	eno	COG0148G	phosphopyruvate hydratase	77	2	2	0	1	0.025974	0	2	48	1.85074	25.9356	0.401346	0	1	0	DIV/0	DIV/0
HI0933	-	-	COG2081R	hypothetical protein	66	43	40	36	23	0.651515	0.545455	863	923	798.593	1.15578	0.374386	341	1122	1039.98	1.07886	0.819151
HI0934	-	nrfF	COG4235O	cytochrome C-type biogenesis protein	67	45	40	44	35	0.671642	0.656716	1312	1819	1214.08	1.49825	0.00285111	519	3448	1582.85	2.17835	0.029012
HI0935	-	dsbE	COG0526OC	thiol-disulfide interchange protein	33	24	18	23	15	0.727273	0.69697	972	868	899.459	0.965025	0.762532	345	981	1052.18	0.932348	0.760523
HI0936	-	-	COG1138O	cytochrome C-type biogenesis	113	76	64	76	58	0.672566	0.672566	2304	2657	2132.05	1.24622	0.020775	867	3255	2644.18	1.23101	0.211753
HI0937	-	suhB	COG0483G	extragenic suppressor	52	20	7	15	8	0.384615	0.288462	75	33	69.4027	0.475486	0.0448574	47	92	143.341	0.641827	0.412733
HI0938	+	-	COG2165NU	hypothetical protein	38	21	21	19	15	0.552632	0.5	987	1253	913.339	1.37189	0.0258998	401	1227	1222.97	1.00329	0.987535
HI0939	+	-	COG4795U	hypothetical protein	65	52	48	48	39	0.8	0.738462	1509	2336	1396.38	1.67289	0.0180849	537	1940	1637.75	1.18456	0.359503
HI0940	+	-	-	hypothetical protein	41	26	26	25	18	0.634146	0.609756	1143	1435	1057.7	1.35672	0.0278547	465	1445	1418.16	1.01893	0.936286
HI0941	+	-	-	hypothetical protein	22	17	15	16	15	0.772727	0.727273	450	578	416.416	1.38803	0.10419	215	767	655.708	1.16973	0.674494
HI0942	+	recC	COG1330L	exodeoxyribonuclease V gamma chain	207	95	8	59	8	0.458937	0.285024	372	18	344.237	0.0522895	2.89526e-13	141	20	430.023	0.0465092	1.58738e-12
HI0943	+	nrdR	COG1327K	transcriptional regulator NrdR	31	15	10	11	5	0.483871	0.354839	146	139	135.104	1.02884	0.944203	50	137	152.49	0.898418	0.784742
HI0944	+	ribD	COG0117H	riboflavin biosynthesis protein	60	5	1	1	4	0.0833333	0.0166667	8	1	7.40295	0.135081	0.0916171	1	114	3.04981	37.3794	0.375825
HI0945	+	degS	COG0265O	protease	65	8	1	6	1	0.123077	0.0923077	73	1	67.5519	0.0148034	0.125337	10	1	30.498	0.032789	0.0340957
HI0946	-	fpg	COG0266L	formamidopyrimidine-DNA glycosylase	54	32	28	30	24	0.592593	0.555556	1314	1668	1215.93	1.37178	0.104714	463	2416	1412.06	1.71098	0.084744
HI0946.1	-	ddc	COG0076E	L-24-diaminobutyrate decarboxylase	73	40	38	40	24	0.547945	0.547945	1009	1176	933.697	1.25951	0.116302	458	960	1396.81	0.68728	0.117292
HI0947	-	vapC	COG1487R	virulence-associated protein C	31	26	22	24	19	0.83871	0.774194	988	1232	914.265	1.34753	0.0286957	445	1415	1357.16	1.04262	0.785501
HI0948	-	-	COG4456S	hypothetical protein	8	1	0	0	1	0.125	0	3	0	2.77611	0	DIV/0	0	1	0	DIV/0	DIV/0
HI0949	-	dat	COG0160E	diaminobutyrate--2-oxoglutarate aminotransferase	83	59	55	58	44	0.710843	0.698795	2654	3102	2455.93	1.26307	0.0423608	1167	2817	3559.12	0.791487	0.0463558
HI0950	-	rpmG	COG0267J	50S ribosomal protein L33	12	8	2	7	3	0.666667	0.583333	28	2	25.9103	0.0771893	0.008353	28	6	85.3945	0.0702621	0.0093905
HI0951	-	rpmB	COG0227J	50S ribosomal protein L28	13	N/A	N/A	N/A	N/A	N/A	N/A	N/A	N/A	N/A	N/A	N/A	N/A	N/A	N/A	N/A	N/A
HI0952	-	radC	COG2003L	DNA repair protein RadC	55	44	35	38	30	0.8	0.690909	1139	1141	1054	1.08255	0.695084	509	1543	1552.35	0.993976	0.97722
HI0953	+	dfp	COG0452H	bifunctional phosphopantothenoylcysteine decarboxylase/phosphopantothenate synthase	64	2	4	0	1	0.03125	0	2	4	1.85074	2.1613	0.417907	0	2	0	DIV/0	DIV/0
HI0954	+	dut	COG0756F	deoxyuridine 5'-triphosphate nucleotidohydrolase	22	N/A	N/A	N/A	N/A	N/A	N/A	N/A	N/A	N/A	N/A	N/A	N/A	N/A	N/A	N/A	N/A
HI0955	+	slmA	COG1309K	nucleoid occlusion protein	33	28	25	26	20	0.848485	0.787879	1534	1052	1419.52	0.741098	0.0477894	592	1444	1805.48	0.799785	0.502036
HI0956	+	-	COG3089S	hypothetical protein	12	10	8	7	6	0.833333	0.583333	314	351	290.566	1.20799	0.513191	75	235	228.735	1.02739	0.950593
HI0957	+	crp	COG0664T	cAMP-regulatory protein	32	21	14	10	3	0.65625	0.3125	285	184	263.73	0.697683	0.283486	25	78	76.2451	1.02302	0.97961
HI0958	-	rumB	COG2265J	23S rRNA methyluridine methyltransferase	80	62	56	61	51	0.775	0.7625	1831	1980	1694.35	1.16859	0.100495	810	3717	2470.34	1.50465	0.0287149
HI0959	-	exoII	COG1472G	beta-hexosaminidase (nagZ)	57	42	37	39	26	0.736842	0.684211	1251	1612	1157.64	1.39249	0.207639	431	1125	1314.47	0.855861	0.465834
HI0960	-	-	COG5633R	hypothetical protein	26	14	11	11	12	0.538462	0.423077	497	523	459.908	1.13718	0.230479	227	801	692.306	1.157	0.668827
HI0961	-	-	COG0537FGR	HIT-related protein	28	17	13	13	9	0.607143	0.464286	411	513	380.327	1.34884	0.128706	198	724	603.861	1.19895	0.657588
HI0962a	-	ileS	-	similar to isoleucyl-tRNA synthetase; this region contains an authentic point mutation	182	3	1	0	5	0.0164835	0	3	1	2.77611	0.360217	0.424316	0	5	0	DIV/0	DIV/0
HI0963	-	ribF	COG0196H	bifunctional riboflavin kinase/FMN adenylyltransferase	56	1	1	1	1	0.0178571	0.0178571	1	1	0.925369	1.08065	0.975336	1	1	3.04981	0.32789	0.701709
HI0964	-	mviN	COG0728R	virulence factor	96	2	2	0	1	0.0208333	0	7	3	6.47758	0.463136	0.603014	0	1	0	DIV/0	DIV/0
HI0965	+	rpsT	COG0268J	30S ribosomal protein S20	16	N/A	N/A	0	2	N/A	0	N/A	N/A	N/A	N/A	N/A	0	3	0	DIV/0	0.204833
HI0966	-	-	-	hypothetical protein	29	22	21	21	16	0.758621	0.724138	1133	1308	1048.44	1.24756	0.120261	436	1493	1329.71	1.1228	0.65585
HI0967	+	-	-	hypothetical protein	7	3	4	3	3	0.428571	0.428571	102	198	94.3876	2.09773	0.217803	44	459	134.191	3.42049	0.450689
HI0968	+	menB	COG0447H	naphthoate synthase	43	1	0	0	2	0.0232558	0	2	0	1.85074	0	DIV/0	0	3	0	DIV/0	0.204833
HI0969	+	menC	COG1441H	O-succinylbenzoate synthase	60	4	1	0	6	0.0666667	0	8	1	7.40295	0.135081	0.168519	0	7	0	DIV/0	0.000916748
HI0970	+	aroQ	COG0757E	3-dehydroquinate dehydratase	30	1	2	N/A	N/A	0.0333333	N/A	1	2	0.925369	2.1613	0.63289	N/A	N/A	N/A	N/A	N/A
HI0971	+	accB	COG0511I	acetyl-CoA carboxylase biotin carboxyl carrier protein subunit	23	0	1	0	1	0	0	0	1	0	DIV/0	DIV/0	0	1	0	DIV/0	DIV/0
HI0972	+	accC	COG0439I	acetyl-CoA carboxylase biotin carboxylase subunit	81	1	1	0	1	0.0123457	0	1	1	0.925369	1.08065	0.975336	0	1	0	DIV/0	DIV/0
HI0973	+	-	-	hypothetical protein	83	69	51	61	48	0.831325	0.73494	2113	2666	1955.3	1.36347	0.0661876	797	2758	2430.69	1.13466	0.542907
HI0974.1	+	-	COG3924S	hypothetical protein	21	1	1	2	0	0.047619	0.0952381	19	24	17.582	1.36503	DIV/0	4	0	12.1992	0	0.295167
HI0974mb	+	-	-	similar to outer membrane protein; contains frameshifts	107	78	74	73	52	0.728972	0.682243	2662	2964	2463.33	1.20325	0.0433137	961	4147	2930.86	1.41494	0.0304001
HI0975	+	panF	COG4145H	sodium/panthothenate symporter	116	3	9	1	3	0.0258621	0.00862069	6	9	5.55221	1.62097	0.509305	2	3	6.09961	0.491835	0.691923
HI0976	+	-	-	hypothetical protein	24	16	12	12	7	0.666667	0.5	456	202	421.968	0.478709	0.00243284	133	202	405.624	0.497998	0.0255488
HI0976.1	+	-	COG5006R	hypothetical protein	45	36	28	30	19	0.8	0.666667	994	676	919.817	0.734929	0.167367	274	678	835.647	0.811348	0.574707
HI0977	+	fic	COG2184D	cell filamentation protein	46	20	21	16	9	0.434783	0.347826	417	634	385.879	1.643	0.110876	82	199	250.084	0.795733	0.595355
HI0978	+	prmA	COG2264J	ribosomal protein L11 methyltransferase	49	32	24	27	15	0.653061	0.55102	827	819	765.28	1.0702	0.670001	221	711	674.007	1.05489	0.784735
HI0979	+	-	COG0042J	hypothetical protein	58	40	29	34	24	0.689655	0.586207	781	609	722.713	0.842658	0.324075	274	1017	835.647	1.21702	0.504354
HI0980	+	fis	COG2901KL	factor for inversion stimulation DNA binding protein	28	17	10	13	2	0.607143	0.464286	131	40	121.223	0.329969	0.00020905	30	5	91.4942	0.0546483	0.000302034
HI0981	-	smpB	COG0691O	SsrA-binding protein	35	28	17	10	4	0.8	0.285714	456	249	421.968	0.590092	0.0474128	26	114	79.2949	1.43767	0.638445
HI0982	-	pfkA	COG0205G	6-phosphofructokinase	72	1	3	0	5	0.0138889	0	2	4	1.85074	2.1613	0.563596	0	5	0	DIV/0	DIV/0
HI0983	-	-	-	hypothetical protein	40	33	27	27	21	0.825	0.675	1468	1291	1358.44	0.950354	0.627664	374	769	1140.63	0.674191	0.0740813
HI0984	-	-	COG3022S	hypothetical protein	52	39	40	33	20	0.75	0.634615	1099	1238	1016.98	1.21733	0.223927	340	1455	1036.93	1.40318	0.494424
HI0985	-	dprA	COG0758LU	DNA processing chain A	61	36	28	37	21	0.590164	0.606557	810	1002	749.549	1.3368	0.0252728	290	671	884.443	0.758669	0.226831
HI0986	+	leuA	COG0119E	2-isopropylmalate synthase	92	56	46	49	32	0.608696	0.532609	1474	1876	1363.99	1.37537	0.0226227	376	1460	1146.73	1.27319	0.468447
HI0987	+	leuB	COG0473CE	3-isopropylmalate dehydrogenase	64	44	40	41	31	0.6875	0.640625	1981	2420	1833.16	1.32013	0.118058	683	2080	2083.02	0.998552	0.99462
HI0988	+	leuC	COG0065E	isopropylmalate isomerase large subunit	80	52	51	49	36	0.65	0.6125	2327	2671	2153.33	1.2404	0.088447	711	3486	2168.41	1.60763	0.0104397
HI0989	+	leuD	COG0066E	isopropylmalate isomerase small subunit	43	32	29	27	23	0.744186	0.627907	1197	1681	1107.67	1.5176	0.0291515	426	2162	1299.22	1.66408	0.0719409
HI0990	-	iga1	COG3468MU	immunoglobin A1 protease	384	287	268	265	246	0.747396	0.690104	15711	21273	14538.5	1.46322	2.87725e-09	5346	25873	16304.3	1.58689	3.76035e-05
HI0991	-	recF	COG1195L	recombination protein F	51	29	17	25	6	0.568627	0.490196	280	117	259.103	0.451557	0.000595881	94	136	286.682	0.474394	0.234999
HI0992	-	dnaN	COG0592L	DNA polymerase III subunit beta	70	0	1	0	2	0	0	0	1	0	DIV/0	DIV/0	0	2	0	DIV/0	DIV/0
HI0993	-	dnaA	COG0593L	chromosomal replication initiation protein	71	0	3	0	4	0	0	0	3	0	DIV/0	DIV/0	0	4	0	DIV/0	DIV/0
HI0994	-	tbp1	COG1629P	transferrin-binding protein 1 precursor	232	169	165	154	142	0.728448	0.663793	8059	9916	7457.55	1.32966	1.73338e-05	3149	13160	9603.84	1.37029	0.00200544
HI0995	-	tbp2	-	transferrin-binding protein 2 precursor	147	104	92	93	73	0.707483	0.632653	4521	5176	4183.59	1.23721	0.00441867	1571	5280	4791.24	1.10201	0.373543
HI0997mb	+	-	-	similar to outer membrane protein; contains frameshifts	124	84	72	82	69	0.677419	0.66129	2100	2539	1943.27	1.30656	0.0542608	980	3464	2988.81	1.15899	0.332211
HI0998	+	rpmH	COG0230J	50S ribosomal protein L34	11	N/A	N/A	N/A	N/A	N/A	N/A	N/A	N/A	N/A	N/A	N/A	N/A	N/A	N/A	N/A	N/A
HI0999	+	rnpA	COG0594J	ribonuclease P	25	0	2	0	1	0	0	0	2	0	DIV/0	DIV/0	0	1	0	DIV/0	DIV/0
HI1000	+	-	COG0759S	hypothetical protein	19	8	6	7	6	0.421053	0.368421	106	109	98.0891	1.11123	0.854787	38	59	115.893	0.509092	0.195299
HI1001	+	yidC	COG0706U	putative inner membrane protein translocase component YidC	122	4	2	1	4	0.0327869	0.00819672	8	2	7.40295	0.270162	0.216842	1	6	3.04981	1.96734	0.582881
HI1002	+	trmE	COG0486R	tRNA modification GTPase TrmE	83	7	3	0	7	0.0843373	0	7	3	6.47758	0.463136	0.267331	0	84	0	DIV/0	0.236677
HI1004	+	ppiD	COG0760O	peptidyl-prolyl cis-trans isomerase	123	81	36	65	13	0.658537	0.528455	1418	231	1312.17	0.176044	2.6576e-12	283	119	863.095	0.137876	4.40635e-10
HI1005	+	-	COG2194R	hypothetical protein	133	89	76	84	70	0.669173	0.631579	2123	2900	1964.56	1.47616	0.000259114	870	4408	2653.33	1.66131	0.00230112
HI1006	+	lspA	COG0597MU	lipoprotein signal peptidase	40	2	1	1	5	0.05	0.025	3	1	2.77611	0.360217	0.553801	1	6	3.04981	1.96734	0.528777
HI1007	+	ispH	COG0761IM	4-hydroxy-3-methylbut-2-enyl diphosphate reductase	53	2	1	0	2	0.0377358	0	2	1	1.85074	0.540325	0.701777	0	2	0	DIV/0	DIV/0
HI1008	+	-	COG1555L	hypothetical protein	14	10	7	8	7	0.714286	0.571429	245	200	226.715	0.882163	0.3449	81	269	247.034	1.08892	0.846962
HI1009	-	glpR	COG1349KG	glycerol-3-phosphate regulon repressor	66	55	41	46	36	0.833333	0.69697	1882	1149	1741.54	0.659759	0.000558464	576	1471	1756.69	0.837371	0.428355
HI1010	+	-	COG2084I	3-hydroxyisobutyrate dehydrogenase	60	46	36	39	30	0.766667	0.65	1285	1101	1189.1	0.925911	0.601014	321	1209	978.987	1.23495	0.34421
HI1011	+	-	COG3395S	hypothetical protein	78	53	43	44	25	0.679487	0.564103	1085	985	1004.03	0.981051	0.851046	334	620	1018.63	0.608658	0.00109009
HI1012	+	-	COG0235G	putative aldolase	49	33	24	31	23	0.673469	0.632653	877	981	811.549	1.2088	0.347728	350	1298	1067.43	1.216	0.353634
HI1013	+	-	COG3622G	hypothetical protein	56	39	36	39	34	0.696429	0.696429	1380	1332	1277.01	1.04306	0.697813	483	3330	1473.06	2.26061	0.0134601
HI1014	+	-	COG0451MG	hypothetical protein	79	63	58	55	47	0.797468	0.696203	1922	2692	1778.56	1.51358	0.0033896	753	3379	2296.5	1.47137	0.0715321
HI1015	+	gntP	COG2610GE	gluconate permease	121	91	78	91	75	0.752066	0.752066	3009	2865	2784.44	1.02893	0.741588	1398	6897	4263.63	1.61764	0.00518516
HI1016	+	-	COG1878R	hypothetical protein	38	27	26	24	23	0.710526	0.631579	1322	2044	1223.34	1.67084	0.0301876	618	2869	1884.78	1.52219	0.179041
HI1017b	+	glpF	-	frameshifts; similar to glycerol uptake facilitator protein	49	37	29	33	22	0.755102	0.673469	986	1330	912.414	1.45767	0.0306313	395	953	1204.67	0.791086	0.100545
HI1018a	-	IS1016-V6	-	pseudogene	40	22	21	16	18	0.55	0.4	704	780	651.46	1.19731	0.398426	258	729	786.85	0.926479	0.666823
HI1019	+	tbpA	COG4143H	thiamin ABC transporter periplasmic-binding protein	61	47	42	43	41	0.770492	0.704918	2143	3007	1983.07	1.51634	0.163178	756	3844	2305.65	1.66721	0.00305196
HI1020	+	thiP	COG1178P	thiamine transporter membrane protein	113	74	57	64	44	0.654867	0.566372	2190	2317	2026.56	1.14332	0.341729	798	3663	2433.74	1.50509	0.0216776
HI1021	+	-	COG3840H	thiamin ABC transporter ATP-binding protein	43	25	22	24	17	0.581395	0.55814	554	652	512.654	1.27181	0.166481	185	920	564.214	1.63059	0.112871
HI1022	+	bioB	COG0502H	biotin synthetase	63	39	35	35	28	0.619048	0.555556	1263	1874	1168.74	1.60343	0.088828	543	2189	1656.04	1.32182	0.155511
HI1023	-	tktA	COG0021G	transketolase	119	2	4	2	3	0.0168067	0.0168067	3	5	2.77611	1.80108	0.557695	2	3	6.09961	0.491835	0.512097
HI1024	-	ulaD	COG0269G	3-keto-L-gulonate-6-phosphate decarboxylase	50	35	24	31	28	0.7	0.62	1385	1717	1281.64	1.33969	0.0609435	638	2369	1945.78	1.21751	0.249865
HI1025	-	sgbE	COG0235G	L-ribulose-5-phosphate 4-epimerase	54	37	33	36	33	0.685185	0.666667	1037	1605	959.608	1.67256	0.0966964	539	2868	1643.84	1.74469	0.0471497
HI1026	-	-	COG3623G	putative L-xylulose 5-phosphate 3-epimerase	67	41	39	41	33	0.61194	0.61194	1141	1487	1055.85	1.40835	0.0574276	600	2961	1829.88	1.61814	0.187739
HI1027	-	lyx	COG1070G	L-xylulose kinase	119	93	73	84	75	0.781513	0.705882	2465	2452	2281.03	1.07495	0.399198	1033	4565	3150.45	1.449	0.0816232
HI1028	-	-	COG1638G	hypothetical protein	77	59	49	54	41	0.766234	0.701299	1755	1786	1624.02	1.09974	0.434327	665	2891	2028.12	1.42546	0.067389
HI1029	-	-	COG1593G	hypothetical protein	103	79	73	69	56	0.76699	0.669903	3321	4317	3073.15	1.40475	0.000746576	1326	5022	4044.04	1.24183	0.112176
HI1030	-	-	COG3090G	hypothetical protein	43	32	25	29	25	0.744186	0.674419	821	759	759.728	0.999042	0.993	347	2269	1058.28	2.14404	0.0894767
HI1031	-	-	COG2055C	2,3-diketo-L-gulonate reductase	70	61	42	56	36	0.871429	0.8	1095	915	1013.28	0.903009	0.439334	450	1371	1372.41	0.998971	0.996464
HI1032	+	-	COG1414K	transcriptional regulator	72	60	53	55	39	0.833333	0.763889	1583	1856	1464.86	1.26702	0.0174563	497	2049	1515.75	1.3518	0.197548
HI1033	+	serB	COG0560E	phosphoserine phosphatase	60	38	0	32	1	0.633333	0.533333	422	0	390.506	0	0.0002355	185	1	564.214	0.00177238	0.00388024
HI1034	+	-	COG1666S	putative nucleotide-binding protein	31	14	9	13	7	0.451613	0.419355	162	172	149.91	1.14736	0.786108	79	138	240.935	0.57277	0.143123
HI1035	+	corA	COG0598P	magnesium/nickel/cobalt transporter CorA	57	N/A	N/A	0	1	N/A	0	N/A	N/A	N/A	N/A	N/A	0	1	0	DIV/0	DIV/0
HI1036	+	-	COG0762S	hypothetical protein	59	50	37	46	30	0.847458	0.779661	1028	965	951.279	1.01442	0.920652	340	1093	1036.93	1.05407	0.829349
HI1037	-	-	COG0121R	hypothetical protein	54	33	14	12	9	0.611111	0.222222	246	278	227.641	1.22122	0.511986	73	213	222.636	0.95672	0.90272
HI1037.1c	-	-	-	hypothetical protein	23	16	15	13	14	0.695652	0.565217	410	443	379.401	1.16763	0.21332	152	594	463.57	1.28136	0.462301
HI1038	+	-	COG1373R	hypothetical protein	75	37	27	36	29	0.493333	0.48	663	825	613.52	1.3447	0.138229	248	781	756.352	1.03259	0.878563
HI1040	+	ureF	-	urease accessory protein	97	65	61	65	58	0.670103	0.670103	2965	3707	2743.72	1.35109	0.00695803	1152	4814	3513.38	1.37019	0.0584948
HI1041	+	-	COG0270L	modification methylase	82	59	47	55	47	0.719512	0.670732	3255	4154	3012.08	1.37912	0.00349251	1253	4972	3821.41	1.30109	0.0860776
HI1042b	-	metH	-	similar to methionine synthase I cobalamin-binding subunit; this region contains an authentic frame shift	87	49	43	48	38	0.563218	0.551724	1443	1344	1335.31	1.00651	0.938459	508	2742	1549.3	1.76983	0.063561
HI1043	-	napF	COG1143C	ferredoxin-type protein	26	19	16	16	15	0.730769	0.615385	456	471	421.968	1.1162	0.471459	183	838	558.114	1.50148	0.51264
HI1044	-	-	COG3381R	twin-argninine leader-binding protein DmsD	47	32	27	35	28	0.680851	0.744681	941	1084	870.772	1.24487	0.181566	431	1417	1314.47	1.078	0.572002
HI1045	-	dmsC	COG3302R	anaerobic dimethyl sulfoxide reductase chain C	81	65	54	58	53	0.802469	0.716049	3621	3936	3350.76	1.17466	0.205209	1394	5800	4251.43	1.36425	0.132763
HI1046	-	dmsB	COG0437C	anaerobic dimethyl sulfoxide reductase chain B	37	23	21	24	21	0.621622	0.648649	1588	1971	1469.49	1.34129	0.0339982	680	2181	2073.87	1.05166	0.715868
HI1047	-	dmsA	COG0243C	anaerobic dimethyl sulfoxide reductase chain A	184	143	124	134	106	0.777174	0.728261	4352	6037	4027.21	1.49905	0.000985459	1893	7646	5773.28	1.32438	0.0118318
HI1048	+	-	COG1305E	hypothetical protein	70	43	38	44	28	0.614286	0.628571	1100	1230	1017.91	1.20836	0.128012	498	1796	1518.8	1.18251	0.525382
HI1049	+	merT	-	mercuric ion transport protein	23	17	11	16	17	0.73913	0.695652	401	333	371.073	0.897398	0.610511	147	693	448.321	1.54577	0.32806
HI1050	+	merP	COG2608P	mercuric ion scavenger protein	16	13	13	9	10	0.8125	0.5625	421	675	389.58	1.73263	0.0541262	94	624	286.682	2.17663	0.098356
HI1051	-	-	COG1132V	ABC transporter ATP-binding protein	134	100	68	93	65	0.746269	0.69403	2287	1874	2116.32	0.8855	0.374094	754	2285	2299.55	0.993671	0.96963
HI1052	-	-	COG4977K	AraC family transcriptional regulator	62	44	42	39	37	0.709677	0.629032	1160	1162	1073.43	1.08251	0.486571	472	1552	1439.51	1.07815	0.702737
HI1053	+	-	COG0599S	hypothetical protein	25	20	20	19	18	0.8	0.76	1498	1412	1386.2	1.01861	0.894475	455	2948	1387.66	2.12444	0.0522906
HI1054	-	-	COG3421S	hypothetical protein	71	36	32	31	20	0.507042	0.43662	752	961	695.877	1.38099	0.0210867	315	1258	960.689	1.30948	0.275585
HI1055	-	-	COG3421S	type III restriction-modification system endonuclease-like protein	70	39	33	37	25	0.557143	0.528571	738	673	682.922	0.985471	0.914569	263	1294	802.099	1.61327	0.110179
HI1056	-	-	COG2189L	type III restriction-modification system methyltransferase-like protein	130	90	80	74	60	0.692308	0.569231	1819	2393	1683.25	1.42166	0.00633531	716	3290	2183.66	1.50664	0.0295159
HI1058	-	-	COG2189L	hypothetical protein	20	14	10	13	8	0.7	0.65	276	290	255.402	1.13547	0.529259	86	140	262.283	0.533774	0.071748
HI1059	-	rnhB	COG0164L	ribonuclease HII	30	15	16	11	9	0.5	0.366667	255	377	235.969	1.59767	0.234668	81	562	247.034	2.27499	0.371053
HI1060	-	lpxB	COG0763M	lipid-A-disaccharide synthase	55	2	3	2	2	0.0363636	0.0363636	2	32	1.85074	17.2904	0.372341	2	3	6.09961	0.491835	0.600829
HI1061	-	lpxA	COG1043M	UDP-N-acetylglucosamine acyltransferase	51	0	1	0	2	0	0	0	1	0	DIV/0	DIV/0	0	2	0	DIV/0	DIV/0
HI1062	-	fabZ	COG0764I	(3R)-hydroxymyristoyl-ACP dehydratase	29	N/A	N/A	N/A	N/A	N/A	N/A	N/A	N/A	N/A	N/A	N/A	N/A	N/A	N/A	N/A	N/A
HI1063	-	-	-	hypothetical protein	13	9	6	8	6	0.692308	0.615385	186	277	172.119	1.60936	0.330683	75	405	228.735	1.77061	0.432498
HI1064	-	-	COG2194R	hypothetical protein	93	64	57	58	49	0.688172	0.623656	2141	2777	1981.22	1.40167	0.00151456	949	3349	2894.26	1.15712	0.3776
HI1065	+	pyrH	COG0528F	uridylate kinase	43	1	2	0	1	0.0232558	0	1	2	0.925369	2.1613	0.63289	0	1	0	DIV/0	DIV/0
HI1066	-	nrfD	COG3301P	nitrite reductase transmembrane protein	80	58	52	51	46	0.725	0.6375	1434	1899	1326.98	1.43107	0.0156405	544	2427	1659.09	1.46285	0.0651842
HI1067	-	nrfC	COG0437C	nitrite reductase Fe-S protein	47	38	31	37	28	0.808511	0.787234	1403	2148	1298.29	1.65448	0.131286	569	2095	1735.34	1.20726	0.308168
HI1068	-	nrfB	-	cytochrome c nitrite reductase pentaheme subunit	39	29	24	27	18	0.74359	0.692308	620	787	573.729	1.37173	0.0517841	208	787	634.359	1.24062	0.444487
HI1069	-	nrfA	COG3303P	cytochrome c552	101	74	66	70	59	0.732673	0.693069	3078	3578	2848.29	1.25619	0.00634066	1219	4612	3717.71	1.24055	0.160217
HI1070	-	hrpa	COG1643L	ATP-dependent RNA helicase HrpA	164	103	81	89	54	0.628049	0.542683	2616	3164	2420.77	1.30702	0.0154991	917	3538	2796.67	1.26508	0.110492
HI1073	-	-	COG2363S	hypothetical protein	33	23	22	21	21	0.69697	0.636364	1291	1806	1194.65	1.51174	0.0656998	467	1774	1424.26	1.24556	0.386622
HI1074	-	-	COG2707S	hypothetical protein	34	23	20	22	20	0.676471	0.647059	1002	1344	927.22	1.44949	0.092895	366	1225	1116.23	1.09745	0.729316
HI1075	-	cydB	COG1294C	putative cytochrome oxidase subunit II	88	1	1	0	4	0.0113636	0	1	1	0.925369	1.08065	0.975336	0	5	0	DIV/0	0.0153924
HI1076	-	cydA	COG1271C	cytochrome D ubiquinol oxidase subunit I	116	2	1	1	2	0.0172414	0.00862069	2	1	1.85074	0.540325	0.701777	1	2	3.04981	0.65578	0.819705
HI1077	+	pyrG	COG0504F	CTP synthetase	104	64	23	57	28	0.615385	0.548077	723	84	669.042	0.125553	1.62007e-07	555	214	1692.64	0.12643	6.02043e-07
HI1077.1a	-	pnuC	-	similar to nicotinamide mononucleotide transporter; contains frameshifts	40	0	3	1	0	0	0.025	0	3	0	DIV/0	DIV/0	1	0	3.04981	0	DIV/0
HI1078	-	-	COG1126E	putative amino-acid ABC transporter ATP-binding protein	46	26	26	25	23	0.565217	0.543478	817	1172	756.026	1.55021	0.0396327	360	1963	1097.93	1.78791	0.0355551
HI1079m	-	-	COG0765E	ABC-type amino acid transport system permease component	69	54	51	50	41	0.782609	0.724638	2181	3609	2018.23	1.7882	0.0254028	875	4496	2668.58	1.68479	0.0294526
HI1080	-	-	COG0834ET	amino acid ABC transporter periplasmic-binding protein	49	29	25	26	20	0.591837	0.530612	854	878	790.265	1.11102	0.415163	323	1056	985.087	1.07199	0.832222
HI1081	-	murZ	COG0766M	UDP-N-acetylglucosamine 1-carboxyvinyltransferase	89	2	3	1	1	0.0224719	0.011236	2	3	1.85074	1.62097	0.6515	1	1	3.04981	0.32789	0.701709
HI1082	-	-	COG5007K	hypothetical protein	16	5	3	4	1	0.3125	0.25	22	49	20.3581	2.4069	0.532813	6	17	18.2988	0.929021	0.952026
HI1083	-	yrbB (mlaB)	COG3113R	putative NTP binding protein, contains STAS domain	19	10	3	4	2	0.526316	0.210526	56	21	51.8207	0.405244	0.184254	13	2	39.6475	0.0504446	0.139916
HI1084	-	yrbC mlaC)	COG2854Q	ABC transporter; substrate-binding protein	61	45	28	32	4	0.737705	0.52459	720	447	666.266	0.670904	0.178099	135	26	411.724	0.0631491	0.000353514
HI1085	-	yrbD (mlaD)	COG1463Q	ABC transporter periplasmic protein	44	31	18	25	2	0.704545	0.568182	667	237	617.221	0.383979	0.00101192	104	32	317.18	0.100889	0.000681144
HI1086	-	yrbE (mlaE)	COG0767Q	ABC transporter permease	43	22	10	15	1	0.511628	0.348837	225	151	208.208	0.725236	0.503771	31	1	94.544	0.0105771	2.33176e-05
HI1087	-	yrbF (mlaF)	COG1127Q	ABC transporter ATPase	43	26	11	23	4	0.604651	0.534884	565	152	522.833	0.290724	0.000271947	99	20	301.931	0.0662404	6.61727e-05
HI1088	-	sodA	COG0605P	superoxide dismutase	44	1	0	N/A	N/A	0.0227273	N/A	1	0	0.925369	0	DIV/0	N/A	N/A	N/A	N/A	N/A
HI1089	+	ccmA	COG4133O	cytochrome c biogenesis protein CcmA	31	16	11	18	10	0.516129	0.580645	198	269	183.223	1.46816	0.571251	109	561	332.429	1.68758	0.365493
HI1090	+	ccmB	COG2386O	heme exporter protein B	36	16	11	12	6	0.444444	0.333333	151	78	139.731	0.558217	0.0682538	70	115	213.486	0.538676	0.0671892
HI1091	+	ccmC	COG0755O	heme exporter protein C	49	31	27	30	28	0.632653	0.612245	858	808	793.967	1.01768	0.846356	353	1134	1076.58	1.05333	0.798763
HI1092	+	ccmD	COG3114U	heme exporter protein D	15	10	8	8	7	0.666667	0.533333	166	124	153.611	0.807233	0.705683	46	349	140.291	2.48769	0.0971644
HI1093	+	ccmE	COG2332O	cytochrome c-type biogenesis protein CcmE	29	21	17	21	14	0.724138	0.724138	438	327	405.312	0.806787	0.260065	200	427	609.961	0.700045	0.121517
HI1094	+	ccmF	COG1138O	cytochrome C-type biogenesis protein	130	84	69	75	52	0.646154	0.576923	1537	1452	1422.29	1.02089	0.888679	628	2614	1915.28	1.36482	0.209534
HI1095	+	dsbE	COG0526OC	thiol-disulfide interchange protein	33	25	18	24	15	0.757576	0.727273	543	694	502.475	1.38116	0.514271	209	805	637.409	1.26292	0.412525
HI1096m	+	ccmH	COG3088O	cytochrome C-type biogenesis protein	31	21	17	18	13	0.677419	0.580645	863	603	798.593	0.755078	0.0206684	366	1012	1116.23	0.906624	0.610884
HI1097m	+	-	COG4235O	TPR repeat-containing protein	58	36	30	34	30	0.62069	0.586207	750	719	694.027	1.03598	0.799847	298	1180	908.842	1.29836	0.319151
HI1098	+	-	-	hypothetical protein	15	11	9	9	9	0.733333	0.6	313	306	289.64	1.05648	0.708829	107	388	326.329	1.18898	0.765321
HI1099	+	-	-	hypothetical protein	28	18	15	15	15	0.642857	0.535714	685	795	633.878	1.25419	0.118055	257	1155	783.8	1.47359	0.337151
HI1100	-	ligA	COG0272L	NAD-dependent DNA ligase LigA	131	4	2	1	2	0.0305344	0.00763359	23	2	21.2835	0.0939696	0.324121	1	2	3.04981	0.65578	0.819705
HI1101	-	zipA	COG3115D	cell division protein ZipA	70	8	6	10	4	0.114286	0.142857	89	6	82.3578	0.0728528	0.163875	21	4	64.0459	0.0624552	0.0211824
HI1102	+	cysZ	COG2981E	putative sulfate transport protein CysZ	53	32	22	29	14	0.603774	0.54717	861	573	796.743	0.719178	0.237978	274	914	835.647	1.09376	0.845537
HI1103	+	cysK	COG0031E	cysteine synthetase	51	24	10	18	6	0.470588	0.352941	167	36	154.537	0.232954	0.000147573	57	75	173.839	0.431434	0.0228407
HI1104	+	-	COG2814G	transporter protein	70	39	37	38	28	0.557143	0.542857	1073	1205	992.921	1.21359	0.0929259	400	1538	1219.92	1.26074	0.47314
HI1105	-	rfaF	COG0859M	ADP-heptose-LPS heptosyltransferase II	56	28	1	2	1	0.5	0.0357143	159	18	147.134	0.122338	2.2796e-05	2	1	6.09961	0.163945	0.335004
HI1106	-	xylR	COG1609K	xylose operon regulatory protein	89	75	63	70	58	0.842697	0.786517	2574	3163	2381.9	1.32793	0.00944252	1130	3675	3446.28	1.06637	0.67491
HI1107	-	nhaC	COG1757C	Na+/H+ antiporter	120	88	84	88	66	0.733333	0.733333	3273	4134	3028.73	1.36493	0.0134015	1317	5327	4016.59	1.32625	0.132149
HI1108b	-	patB	-	pseudogene	137	104	83	93	82	0.759124	0.678832	2655	2935	2456.85	1.19462	0.0475127	968	5777	2952.21	1.95684	0.0521748
HI1109	-	xylH	COG4214G	D-xylose ABC transporter permease protein	83	60	52	58	53	0.722892	0.698795	1907	1905	1764.68	1.07952	0.313589	734	3645	2238.56	1.62828	0.016495
HI1110	-	xylG	COG1129G	xylose transporter ATP-binding subunit	111	84	68	76	61	0.756757	0.684685	1894	2131	1752.65	1.21587	0.0475755	813	2654	2479.49	1.07038	0.581854
HI1111	-	xylF	COG4213G	D-xylose transporter subunit XylF	83	61	53	52	47	0.73494	0.626506	1389	1417	1285.34	1.10243	0.39342	552	2270	1683.49	1.34839	0.17582
HI1112	+	xylA	COG2115G	xylose isomerase	89	56	50	52	43	0.629213	0.58427	2003	3143	1853.51	1.6957	0.0145403	699	3594	2131.81	1.68589	0.0280831
HI1113	+	-	COG1070G	xylulose kinase	92	75	67	65	60	0.815217	0.706522	3030	5285	2803.87	1.8849	0.121951	1260	5823	3842.75	1.51532	0.00872219
HI1114	-	rfaD	COG0451MG	ADP-L-glycero-D-mannoheptose-6-epimerase	55	24	0	1	1	0.436364	0.0181818	173	0	160.089	0	0.00174609	1	1	3.04981	0.32789	0.701709
HI1115	-	-	COG0526OC	thioredoxin	38	25	22	23	16	0.657895	0.605263	810	952	749.549	1.2701	0.0777568	319	1153	972.888	1.18513	0.47826
HI1116	+	deoC	COG0274F	deoxyribose-phosphate aldolase	40	26	20	26	20	0.65	0.65	721	612	667.191	0.917278	0.48173	297	984	905.792	1.08634	0.740913
HI1117	-	comM	COG0606O	competence protein	76	47	40	42	35	0.618421	0.552632	1136	1410	1051.22	1.3413	0.0867049	582	2659	1774.99	1.49804	0.0826244
HI1118	-	engB	COG0218R	ribosome biogenesis GTP-binding protein YsxC	35	2	1	N/A	N/A	0.0571429	N/A	2	1	1.85074	0.540325	0.701777	N/A	N/A	N/A	N/A	N/A
HI1119	+	lapB	COG2990S	membrane protein	60	38	33	35	21	0.633333	0.583333	1761	1781	1629.57	1.09292	0.40903	614	1474	1872.58	0.787149	0.0896275
HI1120	-	oppF	COG4608E	oligopeptide ABC transporter ATP-binding protein	55	33	26	31	20	0.6	0.563636	714	570	660.713	0.862704	0.195267	279	1172	850.896	1.37737	0.471443
HI1121	-	oppD	COG0444EP	oligopeptide transporter ATP-binding component	47	26	22	25	23	0.553191	0.531915	672	595	621.848	0.956826	0.831515	262	867	799.049	1.08504	0.650991
HI1122	-	oppC	COG1173EP	oligopeptide ABC transporter permease protein	57	34	31	35	30	0.596491	0.614035	925	982	855.966	1.14724	0.449324	416	1175	1268.72	0.926131	0.709417
HI1123	-	oppB	COG0601EP	oligopeptide transporter permease	62	43	37	40	30	0.693548	0.645161	939	1163	868.921	1.33844	0.216433	522	1463	1592	0.918971	0.65958
HI1124	-	oppA	COG4166E	oligopeptide ABC transporter periplasmic-binding protein	105	67	50	58	38	0.638095	0.552381	1233	1220	1140.98	1.06926	0.571231	514	1900	1567.6	1.21204	0.424406
HI1125	+	talB	COG0176G	transaldolase B	66	18	4	1	2	0.272727	0.0151515	25	5	23.1342	0.21613	0.000903999	1	2	3.04981	0.65578	0.819705
HI1126.1a	-	-	-	hypothetical protein	11	8	6	5	3	0.727273	0.454545	169	241	156.387	1.54105	0.142857	42	177	128.092	1.38182	0.629193
HI1126c	+	-	-	similar to carbon starvation protein cstA; contains frameshifts	119	90	87	78	56	0.756303	0.655462	2297	2271	2125.57	1.06842	0.365038	714	2129	2177.56	0.977699	0.893748
HI1129	+	mraZ	COG2001S	cell division protein MraZ	25	9	8	9	6	0.36	0.36	158	174	146.208	1.19008	0.734852	40	60	121.992	0.491835	0.173124
HI1130	+	mraW	COG0275M	S-adenosyl-methyltransferase MraW	60	14	1	7	2	0.233333	0.116667	47	1	43.4923	0.0229926	0.00534656	9	2	27.4482	0.0728644	0.0206159
HI1131	+	ftsL	COG3116D	cell division protein	26	1	0	N/A	N/A	0.0384615	N/A	1	0	0.925369	0	DIV/0	N/A	N/A	N/A	N/A	N/A
HI1132	+	ftsI	COG0768M	penicillin-binding protein 3	142	5	0	4	3	0.0352113	0.028169	13	0	12.0298	0	0.0254815	7	3	21.3486	0.140524	0.189198
HI1133	+	murE	COG0769M	UDP-N-acetylmuramoylalanyl-D-glutamate--2,6-diaminopimelate ligase	92	3	1	0	2	0.0326087	0	3	1	2.77611	0.360217	0.424316	0	2	0	DIV/0	DIV/0
HI1134	+	murF	COG0770M	UDP-MurNAc-pentapeptide synthetase	92	2	2	0	4	0.0217391	0	2	2	1.85074	1.08065	0.936844	0	4	0	DIV/0	DIV/0
HI1135	+	mraY	COG0472M	phospho-N-acetylmuramoyl-pentapeptide-transferase	76	2	4	0	4	0.0263158	0	2	4	1.85074	2.1613	0.324841	0	4	0	DIV/0	DIV/0
HI1136	+	murD	COG0771M	UDP-N-acetylmuramoyl-L-alanyl-D-glutamate synthetase	92	3	1	0	6	0.0326087	0	3	1	2.77611	0.360217	0.424316	0	6	0	DIV/0	DIV/0
HI1137	+	ftsW	COG0772D	cell division protein	100	2	3	0	3	0.02	0	2	3	1.85074	1.62097	0.575979	0	3	0	DIV/0	DIV/0
HI1138	+	murG	COG0707M	undecaprenyldiphospho-muramoylpentapeptide beta-N- acetylglucosaminyltransferase	74	0	3	0	2	0	0	0	3	0	DIV/0	DIV/0	0	2	0	DIV/0	DIV/0
HI1139	+	murC	COG0773M	UDP-N-acetylmuramate--L-alanine ligase	80	1	1	0	2	0.0125	0	1	1	0.925369	1.08065	0.975336	0	2	0	DIV/0	DIV/0
HI1140	+	ddl	COG1181M	D-alanine--D-alanine ligase	68	1	0	0	2	0.0147059	0	1	0	0.925369	0	DIV/0	0	2	0	DIV/0	DIV/0
HI1141	+	ftsQ	COG1589M	cell division protein	54	3	1	0	5	0.0555556	0	3	1	2.77611	0.360217	0.424316	0	6	0	DIV/0	0.00388254
HI1142	+	ftsA	COG0849D	cell division protein	76	1	2	1	2	0.0131579	0.0131579	1	2	0.925369	2.1613	0.63289	1	2	3.04981	0.65578	0.819705
HI1143	+	ftsZ	COG0206D	cell division protein FtsZ	79	2	3	2	3	0.0253165	0.0253165	4	3	3.70148	0.810487	0.818475	2	4	6.09961	0.65578	0.692373
HI1144	+	lpxC	COG0774M	UDP-3-O-[3-hydroxymyristoyl] N-acetylglucosamine deacetylase	75	1	2	0	2	0.0133333	0	1	2	0.925369	2.1613	0.63289	0	2	0	DIV/0	DIV/0
HI1145	+	pheA	COG0077E	chorismate mutase/prephenate dehydratase	90	68	12	58	2	0.755556	0.644444	1972	27	1824.83	0.0147959	2.8218e-09	648	2	1976.27	0.00101201	7.50401e-09
HI1146	-	rapZ-like	COG1660R	putative RNase adaptor protein	61	47	13	36	4	0.770492	0.590164	903	40	835.608	0.0478693	2.17302e-07	195	94	594.712	0.15806	0.000245248
HI1147	-	ptsN	COG1762GT	nitrogen regulatory IIA protein	26	13	8	11	5	0.5	0.423077	161	63	148.984	0.422863	0.00297378	24	55	73.1953	0.751414	0.71888
HI1148	-	lptB	COG1137R	ABC transporter ATP-binding protein, lptB	50	N/A	N/A	0	1	N/A	0	N/A	N/A	N/A	N/A	N/A	0	1	0	DIV/0	DIV/0
HI1149m	-	lptA	COG1934S	hypothetical protein	40	3	1	2	1	0.075	0.05	71	1	65.7012	0.0152204	0.334203	9	1	27.4482	0.0364322	0.37949
HI1150	-	lptC	COG3117S	hypothetical protein, lptC	41	2	1	0	1	0.0487805	0	19	1	17.582	0.0568763	0.335181	0	1	0	DIV/0	DIV/0
HI1151	-	-	COG3028S	hypothetical protein	28	11	7	11	5	0.392857	0.392857	109	65	100.865	0.644424	0.376569	54	270	164.689	1.63945	0.476952
HI1152	+	pmbA	COG0312R	hypothetical protein	82	61	56	51	37	0.743902	0.621951	1783	2373	1649.93	1.43824	0.00555044	490	2545	1494.4	1.70302	0.0334254
HI1153	+	hpt	COG0634F	hypoxanthine-guanine phosphoribosyltransferase	41	27	24	25	18	0.658537	0.609756	569	1595	526.535	3.02924	0.0259651	216	1075	658.758	1.63186	0.531395
HI1154	+	-	COG1823R	proton glutamate symport protein	72	27	18	14	3	0.375	0.194444	120	97	111.044	0.873525	0.750122	24	48	73.1953	0.65578	0.535164
HI1155	-	nrdG	COG0602O	anaerobic ribonucleotide reductase-activating protein	25	17	16	17	17	0.68	0.68	1030	885	953.13	0.92852	0.603546	322	913	982.037	0.9297	0.60404
HI1156	-	cydC	COG4987CO	cysteine/glutathione ABC transporter membrane/ATP-binding component	112	4	2	1	1	0.0357143	0.00892857	14	2	12.9552	0.154379	0.335585	1	2	3.04981	0.65578	0.869512
HI1157	-	cydD	COG4988CO	cysteine/glutathione ABC transporter membrane/ATP-binding component	95	1	3	0	2	0.0105263	0	1	3	0.925369	3.24195	0.154212	0	2	0	DIV/0	DIV/0
HI1158	-	trxB	COG0492O	thioredoxin reductase	51	23	17	21	9	0.45098	0.411765	406	459	375.7	1.22172	0.312602	112	239	341.578	0.699693	0.384029
HI1159m	-	-	COG3118O	thioredoxin domain-containing protein	48	25	9	22	4	0.520833	0.458333	545	85	504.326	0.168542	0.00995182	140	22	426.973	0.0515255	0.00023429
HI1160	-	hemH	COG0276H	protoporphyrin/coproporphyrin ferrochelatase	65	39	30	34	27	0.6	0.523077	1177	1171	1089.16	1.07514	0.64238	299	1486	911.892	1.62958	0.0922573
HI1161	-	-	COG2050Q	hypothetical protein	15	4	1	N/A	N/A	0.266667	N/A	9	1	8.32832	0.120072	0.0636783	N/A	N/A	N/A	N/A	N/A
HI1162	-	-	COG2852S	hypothetical protein	40	24	28	24	21	0.6	0.6	1031	1263	954.055	1.32382	0.0765397	272	1088	829.547	1.31156	0.367926
HI1163	-	-	COG0277C	hypothetical protein	174	101	70	83	39	0.58046	0.477011	2387	1908	2208.86	0.863796	0.11497	796	1142	2427.64	0.470415	9.59452e-05
HI1164	+	ompA	COG2885M	outer membrane protein P5	85	50	11	14	4	0.588235	0.164706	333	32	308.148	0.103846	6.81657e-08	28	4	85.3945	0.0468414	0.000179326
HI1165	+	-	COG0278O	hypothetical protein, putative monothiol glutaredoxin	21	15	9	4	1	0.714286	0.190476	65	165	60.149	2.74319	0.304028	5	1	15.249	0.065578	0.0650984
HI1166	-	hisC2	COG0079E	histidinol-phosphate aminotransferase	75	44	32	37	17	0.586667	0.493333	1405	539	1300.14	0.41457	4.22762e-05	453	572	1381.56	0.414024	0.00137572
HI1167	-	serC	COG1932HE	phosphoserine aminotransferase	68	0	1	1	2	0	0.0147059	0	1	0	DIV/0	DIV/0	1	2	3.04981	0.65578	0.819705
HI1168	+	-	COG2926S	hypothetical protein	27	18	16	17	13	0.666667	0.62963	636	477	588.535	0.810487	0.225099	239	546	728.903	0.74907	0.342448
HI1169b	-	-	-	similar to para-aminobenzoate synthetase; contains frameshifts	89	52	26	43	8	0.58427	0.483146	1472	319	1362.14	0.23419	4.27895e-06	504	283	1537.1	0.184113	1.62095e-05
HI1171	+	trpG	COG0512EH	putative anthranilate synthase component II	42	30	20	26	5	0.714286	0.619048	1324	182	1225.19	0.148549	0.000327714	509	114	1552.35	0.073437	0.000102757
HI1172	+	metX	COG0192H	S-adenosylmethionine synthetase	69	1	1	0	1	0.0144928	0	1	1	0.925369	1.08065	0.975336	0	1	0	DIV/0	DIV/0
HI1173	+	sprT	COG3091S	hypothetical protein	31	13	11	13	7	0.419355	0.419355	285	352	263.73	1.3347	0.137142	115	212	350.728	0.604458	0.368265
HI1174	+	-	COG3637M	opacity protein	43	26	27	23	21	0.604651	0.534884	1246	1020	1153.01	0.884641	0.485459	375	795	1143.68	0.695126	0.150663
HI1176c	-	-	-	hypothetical protein	12	9	9	9	8	0.75	0.75	186	271	172.119	1.5745	0.0476263	82	335	250.084	1.33955	0.655298
HI1177	-	artM	COG4160E	arginine transporter permease subunit ArtM	61	2	2	N/A	N/A	0.0327869	N/A	2	2	1.85074	1.08065	0.950696	N/A	N/A	N/A	N/A	N/A
HI1178	-	artQ	COG4215E	arginine transporter permease subunit ArtQ	49	1	2	1	0	0.0204082	0.0204082	1	3	0.925369	3.24195	0.505042	1	0	3.04981	0	DIV/0
HI1179	-	artI	COG0834ET	arginine ABC transporter periplasmic-binding protein	45	0	2	0	1	0	0	0	2	0	DIV/0	DIV/0	0	1	0	DIV/0	DIV/0
HI1180	-	artP	COG4161E	arginine transporter ATP-binding subunit	41	0	2	1	1	0	0.0243902	0	2	0	DIV/0	DIV/0	1	1	3.04981	0.32789	0.701709
HI1181	-	gmhA	COG0279G	phosphoheptose isomerase	35	18	0	0	3	0.514286	0	94	0	86.9847	0	0.00043597	0	3	0	DIV/0	DIV/0
HI1183a	+	-	-	similar to DNA ligase; contains frameshifts	57	39	34	33	34	0.684211	0.578947	1408	1867	1302.92	1.43294	0.00731361	504	1870	1537.1	1.21658	0.278721
HI1184	-	dppF	COG4608E	dipeptide transporter ATP-binding subunit	50	3	0	1	2	0.06	0.02	11	0	10.1791	0	0.235447	1	2	3.04981	0.65578	0.819705
HI1185	-	dppD	COG0444EP	dipeptide transporter ATP-binding subunit	51	4	1	1	3	0.0784314	0.0196078	38	25	35.164	0.710954	0.102003	6	4	18.2988	0.218593	0.519556
HI1186	-	dppC	COG1173EP	dipeptide ABC transporter permease protein	64	2	1	0	5	0.03125	0	3	1	2.77611	0.360217	0.553801	0	5	0	DIV/0	DIV/0
HI1187	-	dppB	COG0601EP	dipeptide ABC transporter permease protein	64	2	0	0	2	0.03125	0	2	0	1.85074	0	DIV/0	0	2	0	DIV/0	DIV/0
HI1188	-	uvrD	COG0210L	DNA-dependent helicase II	128	88	46	75	33	0.6875	0.585938	1373	359	1270.53	0.282559	3.72581e-10	502	666	1531	0.435009	6.38558e-05
HI1189	-	queE	COG0602O	7-carboxy-7-deazaguanine(CDG) synthase	43	32	35	34	30	0.744186	0.790698	1328	1152	1228.89	0.937431	0.412782	545	1432	1662.14	0.861538	0.522773
HI1190	-	-	COG0720H	6-pyruvoyl tetrahydrobiopterin synthase	27	21	20	19	16	0.777778	0.703704	585	568	541.341	1.04925	0.536483	180	559	548.965	1.01828	0.942692
HI1191	-	-	COG0603R	hypothetical protein, queuosine biosynthesis protein QueC	39	30	24	29	19	0.769231	0.74359	794	647	734.743	0.88058	0.361865	289	600	881.394	0.68074	0.192339
HI1192	+	-	-	hypothetical protein	8	6	6	5	5	0.75	0.625	307	331	284.088	1.16513	0.295843	104	123	317.18	0.387793	0.141842
HI1193	-	ilvE	COG0115EH	branched-chain amino acid aminotransferase	61	39	3	33	2	0.639344	0.540984	451	3	417.341	0.00718836	0.0010948	147	2	448.321	0.00446109	0.000525209
HI1194m	+	gcvA	COG0583K	DNA-binding transcriptional activator GcvA	65	28	23	12	4	0.430769	0.184615	216	166	199.88	0.8305	0.304309	18	4	54.8965	0.0728644	0.00165632
HI1195m	+	-	COG2933R	putative RNA 2'-O-ribose methyltransferase	62	33	31	34	24	0.532258	0.548387	965	1051	892.981	1.17696	0.28851	326	1428	994.236	1.43628	0.18395
HI1196	+	sucC	COG0045C	succinyl-CoA synthetase subunit beta	63	36	30	31	20	0.571429	0.492063	808	1501	747.698	2.00749	0.340272	259	995	789.899	1.25965	0.410874
HI1197	+	sucD	COG0074C	succinyl-CoA synthetase alpha subunit	55	39	28	35	22	0.709091	0.636364	1131	963	1046.59	0.920129	0.413748	392	1732	1195.52	1.44874	0.266194
HI1198	+	-	COG0009J	hypothetical protein	47	24	18	17	12	0.510638	0.361702	421	336	389.58	0.862466	0.363	129	305	393.425	0.775243	0.453379
HI1199	+	-	COG1187J	hypothetical protein	57	29	22	26	10	0.508772	0.45614	277	474	256.327	1.8492	0.0651557	107	218	326.329	0.668037	0.424516
HI1200	+	cysB	COG0583K	transcriptional regulator CysB	70	15	1	2	2	0.214286	0.0285714	24	1	22.2089	0.0450271	6.21612e-05	2	2	6.09961	0.32789	0.445199
HI1201	-	-	COG2890J	N5-glutamine S-adenosyl-L-methionine-dependent methyltransferase	65	45	41	40	33	0.692308	0.615385	1701	1848	1574.05	1.17404	0.103641	558	2596	1701.79	1.52545	0.106721
HI1202	+	-	COG2840S	hypothetical protein	28	21	15	21	12	0.75	0.75	583	481	539.49	0.891583	0.404556	191	857	582.513	1.47121	0.525878
HI1203	-	pta	COG0280C	phosphate acetyltransferase	135	0	3	0	2	0	0	0	3	0	DIV/0	DIV/0	0	3	0	DIV/0	0.204833
HI1204	-	ackA	COG0282C	acetate kinase	85	0	1	0	4	0	0	0	1	0	DIV/0	DIV/0	0	4	0	DIV/0	DIV/0
HI1205	+	-	COG3092S	hypothetical protein	26	13	10	11	4	0.5	0.423077	281	306	260.029	1.17679	0.553063	87	166	265.333	0.625629	0.10228
HI1206	+	cvpA	COG1286R	colicin V production protein	35	28	19	24	14	0.8	0.685714	662	208	612.594	0.33954	0.000101504	261	194	795.999	0.243719	0.000163795
HI1207	+	purF	COG0034F	amidophosphoribosyltransferase	90	71	46	64	30	0.788889	0.711111	2998	507	2774.26	0.182752	1.00259e-08	1133	798	3455.43	0.230941	2.90631e-08
HI1208	-	-	COG1090R	hypothetical protein	50	27	19	22	17	0.54	0.44	336	350	310.924	1.12568	0.505013	128	220	390.375	0.563561	0.00910648
HI1209	-	argR	COG1438K	arginine repressor	31	15	8	12	6	0.483871	0.387097	94	81	86.9847	0.931198	0.82128	28	80	85.3945	0.936828	0.918882
HI1210	+	mdh	COG0039C	malate dehydrogenase	54	39	25	33	17	0.722222	0.611111	1135	849	1050.29	0.808345	0.410475	422	546	1287.02	0.424237	0.0297963
HI1211	-	lysS	COG1190J	lysyl-tRNA synthetase	95	2	0	N/A	N/A	0.0210526	N/A	2	0	1.85074	0	DIV/0	N/A	N/A	N/A	N/A	N/A
HI1212b	-	prfB	-	similar to protein chain release factor B; contains frameshifts	55	0	1	0	1	0	0	0	1	0	DIV/0	DIV/0	0	1	0	DIV/0	DIV/0
HI1213	+	dsbC	COG1651O	thiol-disulfide interchange protein	56	40	35	38	32	0.714286	0.678571	1595	2368	1475.96	1.60438	0.0248637	643	2563	1961.02	1.30697	0.125183
HI1214	+	recJ	COG0608L	single-stranded-DNA-specific exonuclease	99	60	40	52	32	0.606061	0.525253	893	559	826.355	0.676465	0.0106163	367	668	1119.28	0.596813	0.00512801
HI1215	+	dsbA	COG1651O	thiol-disulfide interchange protein	53	34	28	28	17	0.641509	0.528302	545	706	504.326	1.39989	0.178033	204	452	622.16	0.726501	0.0757854
HI1216	+	pfs	COG0775F	5'-methylthioadenosine/S-adenosylhomocysteine nucleosidase	31	1	0	0	1	0.0322581	0	1	0	0.925369	0	DIV/0	0	1	0	DIV/0	DIV/0
HI1217	-	hup	COG1629P	transferrin-binding protein, probable heme utilization protein	220	138	128	138	119	0.627273	0.627273	4377	4820	4050.34	1.19002	0.0592542	2081	10452	6346.64	1.64685	0.0269107
HI1218	-	lctP	COG1620C	L-lactate permease	142	95	93	76	56	0.669014	0.535211	2065	2540	1910.89	1.32923	0.00728079	552	1871	1683.49	1.11138	0.635209
HI1219	+	cmk	COG0283F	cytidylate kinase	45	0	1	1	0	0	0.0222222	0	1	0	DIV/0	DIV/0	1	0	3.04981	0	DIV/0	Duplications/Repeat (>25% of coding sequence is repeated in genome)
HI1220	+	rpsA	COG0539J	30S ribosomal protein S1	106	2	3	1	1	0.0188679	0.00943396	4	3	3.70148	0.810487	0.86201	1	1	3.04981	0.32789	0.701709
HI1221	+	ihfB	COG0776L	integration host factor subunit beta	17	5	3	0	1	0.294118	0	22	3	20.3581	0.147361	0.0577805	0	1	0	DIV/0	DIV/0
HI1222	+	-	COG3771S	hypothetical protein	30	12	4	10	9	0.4	0.333333	83	29	76.8056	0.377577	0.0468272	31	35	94.544	0.370198	0.105149
HI1223	+	-	COG2956G	tetratricopeptide repeat protein	83	4	4	2	8	0.0481928	0.0240964	60	114	55.5221	2.05323	0.179365	15	22	45.7471	0.480905	0.291232
HI1224	+	pyrF	COG0284F	orotidine 5'-phosphate decarboxylase	43	32	25	26	17	0.744186	0.604651	504	416	466.386	0.891965	0.634047	180	1034	548.965	1.88354	0.0444399
HI1225	+	-	COG0023J	translation initiation factor Sui1	21	15	13	12	8	0.714286	0.571429	266	281	246.148	1.14159	0.222102	121	301	369.026	0.81566	0.661531
HI1225.1	-	-	COG0593L	DNA replication initiation factor	60	0	2	0	3	0	0	0	2	0	DIV/0	DIV/0	0	3	0	DIV/0	DIV/0
HI1227	-	uraA	COG2233F	uracil permease	92	61	52	53	47	0.663043	0.576087	1923	2401	1779.48	1.34927	0.067618	678	2465	2067.77	1.19211	0.439227
HI1228	-	upp	COG0035F	uracil phosphoribosyltransferase	38	26	20	21	17	0.684211	0.552632	240	227	222.089	1.02211	0.917308	104	379	317.18	1.19491	0.650431
HI1229	-	dnaX	COG2812L	DNA polymerase III subunits gamma and tau	130	2	3	0	3	0.0153846	0	2	3	1.85074	1.62097	0.6515	0	3	0	DIV/0	DIV/0
HI1230	-	apt	COG0503F	adenine phosphoribosyltransferase	44	21	14	15	8	0.477273	0.340909	362	199	334.984	0.594059	0.0330064	73	75	222.636	0.336873	0.0290972
HI1231	-	lpdA	COG1249C	dihydrolipoamide dehydrogenase	96	1	6	0	2	0.0104167	0	3	7	2.77611	2.52152	0.23548	0	2	0	DIV/0	DIV/0
HI1232	-	aceF	COG0508C	dihydrolipoamide acetyltransferase	108	2	1	0	3	0.0185185	0	2	1	1.85074	0.540325	0.701777	0	3	0	DIV/0	DIV/0
HI1233	-	aceE	COG2609C	pyruvate dehydrogenase subunit E1	189	9	4	2	3	0.047619	0.010582	11	7	10.1791	0.687686	0.367875	2	3	6.09961	0.491835	0.565901
HI1234	+	mgsA	COG1803G	methylglyoxal synthase	24	17	9	16	5	0.708333	0.666667	344	121	318.327	0.380112	0.00115013	124	26	378.176	0.0687511	0.00157939
HI1235	-	-	COG5339S	hypothetical protein	30	17	12	10	5	0.566667	0.333333	170	165	157.313	1.04887	0.857639	39	72	118.942	0.605335	0.250363
HI1236	-	-	COG5339S	hypothetical protein	77	52	45	44	34	0.675325	0.571429	1452	1381	1343.64	1.02781	0.7644	426	1261	1299.22	0.970585	0.862702
HI1237	+	dnaK	COG0443O	molecular chaperone DnaK	113	7	3	0	5	0.0619469	0	7	3	6.47758	0.463136	0.210478	0	5	0	DIV/0	DIV/0
HI1238	+	dnaJ	COG0484O	chaperone protein DnaJ	69	10	7	3	0	0.144928	0.0434783	68	47	62.9251	0.74692	0.436715	9	0	27.4482	0	0.12169
HI1239	-	proA	COG0014E	gamma-glutamyl phosphate reductase	72	42	33	39	25	0.583333	0.541667	1190	1142	1101.19	1.03706	0.734653	460	1581	1402.91	1.12694	0.557465
HI1240	-	-	COG2860S	hypothetical protein	52	44	40	42	36	0.846154	0.807692	2454	2466	2270.86	1.08593	0.254121	857	3106	2613.68	1.18836	0.424169
HI1241	+	-	-	hypothetical protein	58	41	36	40	33	0.706897	0.689655	1558	2101	1441.72	1.45728	0.00909858	601	2674	1832.93	1.45886	0.0627756
HI1242	-	bcr	COG2814G	bicyclomycin/multidrug efflux system	65	40	34	35	36	0.615385	0.538462	1495	2819	1383.43	2.03769	0.0496748	489	3394	1491.35	2.27578	0.00867125
HI1243	-	rsuA	COG1187J	16S pseudouridylate 516 synthase	40	27	22	22	16	0.675	0.55	615	551	569.102	0.968192	0.87599	222	464	677.057	0.685319	0.449328
HI1244	-	-	COG3955M	hypothetical protein	34	28	20	24	20	0.823529	0.705882	665	710	615.37	1.15378	0.522261	259	821	789.899	1.03937	0.906201
HI1245	+	-	COG0281C	malic enzyme	139	100	90	88	62	0.719424	0.633094	2972	2866	2750.2	1.04211	0.725372	785	1884	2394.1	0.786936	0.0714988
HI1246	+	-	COG1368M	hypothetical protein	120	80	64	71	62	0.666667	0.591667	1998	2171	1848.89	1.17422	0.0781808	940	4615	2866.82	1.6098	0.0119966
HI1247	-	uvrB	COG0556L	excinuclease ABC subunit B	116	74	55	62	29	0.637931	0.534483	1099	804	1016.98	0.790576	0.0297902	471	814	1436.46	0.566672	0.020679
HI1248	-	zevB	COG2215R	zinc binding system	66	49	4	42	4	0.742424	0.636364	1077	29	996.622	0.0290983	4.26613e-07	399	29	1216.87	0.0238316	1.70117e-06
HI1249	-	zevA	COG3683R	zinc binding system	45	37	12	32	1	0.822222	0.711111	1487	75	1376.02	0.0545049	0.000466122	451	1	1375.46	0.000727028	0.000302721
HI1250	+	-	COG3549R	hypothetical protein	34	25	21	25	15	0.735294	0.735294	578	776	534.863	1.45084	0.0637172	184	715	561.164	1.27414	0.508001
HI1251	+	vapA	COG3093R	virulence-associated protein A	28	20	17	16	7	0.714286	0.571429	376	370	347.939	1.06341	0.823825	128	315	390.375	0.806916	0.509308
HI1252	+	-	COG0488R	putative ABC transporter ATP-binding protein	95	64	47	51	24	0.673684	0.536842	710	721	657.012	1.09739	0.630116	220	614	670.957	0.915111	0.695614
HI1253	+	-	COG3094S	hypothetical protein	27	13	12	11	6	0.481481	0.407407	192	222	177.671	1.2495	0.383459	41	106	125.042	0.847715	0.696226
HI1254	+	-	COG1444R	hypothetical protein	66	32	23	29	26	0.484848	0.439394	1248	1186	1154.86	1.02696	0.821442	422	1374	1287.02	1.06758	0.726326
HI1255	+	-	COG1444R	hypothetical protein	3	1	1	1	1	0.333333	0.333333	13	15	12.0298	1.2469	DIV/0	6	1	18.2988	0.0546483	DIV/0
HI1256	+	-	COG1444R	hypothetical protein	26	15	14	14	9	0.576923	0.538462	329	438	304.446	1.43868	0.251561	101	313	308.03	1.01613	0.973051
HI1257c	+	-	-	hypothetical protein	8	5	3	5	4	0.625	0.625	86	12	79.5817	0.150788	0.0249201	29	151	88.4443	1.70729	0.67845
HI1258	+	mfd	COG1197LK	transcription-repair coupling factor	178	118	96	95	46	0.662921	0.533708	2016	1805	1865.54	0.967546	0.679513	579	1977	1765.84	1.11958	0.686525
HI1259	-	-	COG0265O	periplasmic serine protease	83	57	46	44	21	0.686747	0.53012	1383	1517	1279.79	1.18536	0.196503	291	584	887.493	0.658033	0.165659
HI1260	+	accD	COG0777I	acetyl-CoA carboxylase subunit beta	54	1	1	0	1	0.0185185	0	1	3	0.925369	3.24195	DIV/0	0	1	0	DIV/0	DIV/0
HI1261	+	folC	COG0285H	folylpolyglutamate synthase/dihydrofolate synthase	75	3	3	2	2	0.04	0.0266667	26	3	24.0596	0.12469	0.403533	3	2	9.14942	0.218593	0.376443
HI1262	-	sanA	COG2949S	putative vancomycin sensitivity protein	43	31	25	26	24	0.72093	0.604651	1093	1091	1011.43	1.07867	0.456504	291	1920	887.493	2.1634	0.0102792
HI1263	+	metX	COG2021E	homoserine O-acetyltransferase	76	44	13	41	6	0.578947	0.539474	2676	72	2476.29	0.0290758	0.000413897	925	92	2821.07	0.0326117	0.000301504
HI1264	-	gyrA	COG0188L	DNA gyrase subunit A	165	1	2	0	2	0.00606061	0	1	2	0.925369	2.1613	0.63289	0	2	0	DIV/0	DIV/0
HI1265	-	-	COG1944S	hypothetical protein	105	62	50	57	32	0.590476	0.542857	1018	1192	942.026	1.26536	0.111722	344	723	1049.13	0.689141	0.109439
HI1266	-	-	-	hypothetical protein	23	14	12	8	10	0.608696	0.347826	194	226	179.522	1.2589	0.401444	56	435	170.789	2.547	0.238837
HI1268	+	-	COG0614P	hypothetical protein	9	6	5	6	4	0.666667	0.666667	151	102	139.731	0.729975	0.410481	38	119	115.893	1.02681	0.965035
HI1269	+	-	-	hypothetical protein	7	6	5	5	3	0.857143	0.714286	106	116	98.0891	1.1826	0.251432	38	368	115.893	3.17535	0.274434
HI1271b	+	-	-	similar to ABC transporter permease protein; this region contains an authentic point mutation	42	26	20	21	19	0.619048	0.5	736	756	681.072	1.11002	0.559626	219	1399	667.907	2.0946	0.126719
HI1272	+	-	COG1120PH	ABC transporter ATP-binding protein	47	33	24	25	21	0.702128	0.531915	784	882	725.489	1.21573	0.274798	277	1171	844.796	1.38613	0.16644
HI1273	+	-	COG2242H	hypothetical protein	42	32	30	30	25	0.761905	0.714286	1123	1512	1039.19	1.45498	0.00133627	449	2124	1369.36	1.55109	0.0139172
HI1274	+	-	COG0491R	hydroxyacylglutathione hydrolase	37	21	18	16	9	0.567568	0.432432	406	382	375.7	1.01677	0.902645	95	194	289.731	0.669586	0.31754
HI1275	-	tehB	COG3615P	tellurite resistance protein TehB	58	40	33	39	27	0.689655	0.672414	881	908	815.25	1.11377	0.390842	337	1830	1027.78	1.78053	0.117673
HI1276	-	metG	COG0143J	methionyl-tRNA synthetase	113	5	3	4	3	0.0442478	0.0353982	27	29	24.985	1.1607	0.606787	10	114	30.498	3.73794	0.402875
HI1277	+	mrp	COG0489D	putative ATPase	61	26	6	2	1	0.42623	0.0327869	105	28	97.1637	0.288173	0.00175572	2	1	6.09961	0.163945	0.335004
HI1278	-	-	COG0778C	NAD(P)H-flavin oxidoreductase	30	19	17	20	17	0.633333	0.666667	414	450	383.103	1.17462	0.171448	180	938	548.965	1.70867	0.0214886
HI1279	+	neuA (siaB)	COG1083M	acylneuraminate cytidylyltransferase	38	25	18	24	10	0.657895	0.631579	678	305	627.4	0.486133	0.000854481	180	96	548.965	0.174875	5.91887e-05
HI1281b	+	-	-	pseudogene	30	3	4	5	5	0.1	0.166667	41	43	37.9401	1.13336	0.734811	42	138	128.092	1.07735	0.875398	Duplications/Repeat (>25% of coding sequence is repeated in genome)
HI1282	+	-	COG0779S	hypothetical protein	31	2	1	1	0	0.0645161	0.0322581	2	1	1.85074	0.540325	0.701777	1	0	3.04981	0	DIV/0
HI1283	+	nusA	COG0195K	transcription elongation factor NusA	79	2	2	0	1	0.0253165	0	2	2	1.85074	1.08065	0.950696	0	1	0	DIV/0	DIV/0
HI1284	+	infB	COG0532J	translation initiation factor IF-2	136	2	1	1	2	0.0147059	0.00735294	2	2	1.85074	1.08065	0.952576	1	2	3.04981	0.65578	0.819705
HI1285	-	hsdR	COG0610V	type I restriction enzyme	148	85	76	74	63	0.574324	0.5	2344	3272	2169.06	1.50848	0.000520795	1182	4677	3604.87	1.29741	0.0218347
HI1286	-	hsdS	COG0732V	type I restriction/modification specificity protein	100	74	70	72	67	0.74	0.72	2521	3313	2332.86	1.42015	0.00467986	1189	7524	3626.22	2.07489	0.00179696
HI1287	-	hsdM	COG0286V	type I modification enzyme	75	40	31	35	28	0.533333	0.466667	812	1108	751.4	1.47458	0.0106232	467	1790	1424.26	1.25679	0.238849
HI1288	+	rbfA	COG0858J	ribosome-binding factor A	20	1	2	1	1	0.05	0.05	30	27	27.7611	0.972585	0.828772	23	73	70.1455	1.04069	DIV/0
HI1289	+	truB	COG0130J	tRNA pseudouridine synthase B	59	39	32	35	37	0.661017	0.59322	502	555	464.535	1.19474	0.31466	386	2666	1177.22	2.26465	0.00571994
HI1290	+	tyrA	COG0287E	bifunctional chorismate mutase/prephenate dehydrogenase	75	39	2	35	6	0.52	0.466667	794	11	734.743	0.0149712	0.000220084	322	20	982.037	0.0203658	4.77034e-05
HI1291	-	queF	COG2904S	7-cyano-7-deazaguanine reductase	56	11	7	11	8	0.196429	0.196429	123	86	113.82	0.755576	0.576719	49	116	149.44	0.776229	0.680519	Duplications/Repeat (>25% of coding sequence is repeated in genome)
HI1292	-	-	COG5595R	hypothetical protein	45	12	10	11	9	0.266667	0.244444	186	325	172.119	1.88823	0.0331042	97	459	295.831	1.55156	0.37964	Duplications/Repeat (>25% of coding sequence is repeated in genome)
HI1293	-	sufE	COG2166R	hypothetical protein, Fe-S metabolism associated domain	23	15	11	9	8	0.652174	0.391304	218	240	201.73	1.18971	0.592376	116	490	353.777	1.38505	0.206009
HI1295	-	sufS	COG0520E	putative selenocysteine lyase, cysteine sulfinate desulfinase	62	22	18	22	16	0.354839	0.354839	596	710	551.52	1.28735	0.316819	258	972	786.85	1.23531	0.465515	Duplications/Repeat (>25% of coding sequence is repeated in genome)
HI1296	-	-	COG1525L	nuclease	31	16	14	15	15	0.516129	0.483871	375	293	347.013	0.844348	0.259407	179	1291	545.915	2.36484	0.0499269
HI1297	+	-	COG1380R	hypothetical protein	43	29	21	27	18	0.674419	0.627907	721	783	667.191	1.17358	0.397202	244	1277	744.152	1.71605	0.223966
HI1298	+	-	COG1346M	hypothetical protein	50	35	27	32	28	0.7	0.64	995	1065	920.742	1.15668	0.297896	402	1458	1226.02	1.18921	0.277777
HI1299a	+	dgt	-	similar to dGTP triphosphohydrolase; this region contains an authentic frame shift	71	47	33	40	27	0.661972	0.56338	925	787	855.966	0.919429	0.558992	325	1164	991.187	1.17435	0.607561
HI1300	+	-	COG0488R	ABC transporter ATPase component	112	31	26	30	27	0.276786	0.267857	579	752	535.789	1.40354	0.141241	208	798	634.359	1.25796	0.558298	Duplications/Repeat (>25% of coding sequence is repeated in genome)
HI1301	-	-	COG0288P	carbonic anhydrase	43	9	6	4	3	0.209302	0.0930233	32	16	29.6118	0.540325	0.432364	8	3	24.3984	0.122959	0.107322
HI1302	-	asnC	COG0017J	asparaginyl-tRNA synthetase	82	0	2	0	3	0	0	0	2	0	DIV/0	DIV/0	0	3	0	DIV/0	DIV/0
HI1303	+	ribH	COG0054H	6,7-dimethyl-8-ribityllumazine synthase	34	2	1	0	2	0.0588235	0	2	1	1.85074	0.540325	0.701777	0	2	0	DIV/0	DIV/0
HI1304	+	nusB	COG0781K	transcription antitermination protein NusB	31	10	2	5	2	0.322581	0.16129	23	2	21.2835	0.0939696	0.0130888	6	7	18.2988	0.382538	0.074888
HI1305	+	thiL	COG0611H	thiamin-monophosphate kinase	64	27	11	23	4	0.421875	0.359375	129	43	119.373	0.360217	5.92231e-05	65	44	198.237	0.221956	0.000531291
HI1306	+	pgpA	COG1267I	phosphatidylglycerophosphatase A	33	5	2	1	2	0.151515	0.030303	16	2	14.8059	0.135081	0.0928504	11	2	33.5479	0.0596163	0.457551
HI1307	+	-	COG1280E	hypothetical protein	51	34	30	31	23	0.666667	0.607843	1147	1145	1061.4	1.07877	0.421403	379	1723	1155.88	1.49064	0.107633
HI1308	+	dapB	COG0289E	dihydrodipicolinate reductase	36	N/A	N/A	N/A	N/A	N/A	N/A	N/A	N/A	N/A	N/A	N/A	N/A	N/A	N/A	N/A	N/A
HI1309	-	-	COG0633C	hypothetical protein	17	12	10	11	10	0.705882	0.647059	187	248	173.044	1.43316	0.149856	66	516	201.287	2.5635	0.155847
HI1310	+	-	-	hypothetical protein	54	39	37	30	29	0.722222	0.555556	1000	1442	925.369	1.5583	0.155881	369	1744	1125.38	1.5497	0.200066
HI1311	+	pheS	COG0016J	phenylalanyl-tRNA synthetase subunit alpha	57	0	2	0	1	0	0	0	2	0	DIV/0	DIV/0	0	1	0	DIV/0	DIV/0
HI1312	+	pheT	COG0072J	phenylalanyl-tRNA synthetase subunit beta	137	3	7	0	5	0.0218978	0	3	8	2.77611	2.88173	0.148597	0	5	0	DIV/0	DIV/0
HI1313	+	ihfA	COG0776L	integration host factor subunit alpha	24	13	9	8	1	0.541667	0.333333	73	67	67.5519	0.991829	0.982819	11	2	33.5479	0.0596163	8.50503e-05
HI1314	+	nlpC	COG0791M	lipoprotein	32	22	22	23	17	0.6875	0.71875	949	1138	878.175	1.29587	0.163191	400	1049	1219.92	0.859891	0.489367
HI1315	+	-	COG4146R	hypothetical protein	20	14	14	14	11	0.7	0.7	1257	1301	1163.19	1.11848	0.486097	462	1462	1409.01	1.03761	0.904426
HI1316	+	-	COG3119P	sulfatase-like protein	64	45	39	41	31	0.703125	0.640625	1620	1620	1499.1	1.08065	0.624681	556	2245	1695.69	1.32394	0.20005
HI1317	+	-	COG0676G	hypothetical protein	51	38	33	32	28	0.745098	0.627451	1230	1588	1138.2	1.39518	0.180808	429	1500	1308.37	1.14647	0.374168
HI1318m	+	infC	COG0290J	translation initiation factor IF-3	31	N/A	N/A	N/A	N/A	N/A	N/A	N/A	N/A	N/A	N/A	N/A	N/A	N/A	N/A	N/A	N/A
HI1319m	+	rpmI	COG0291J	50S ribosomal protein L35	14	1	0	1	1	0.0714286	0.0714286	1	0	0.925369	0	DIV/0	1	1	3.04981	0.32789	0.701709
HI1320	+	rplT	COG0292J	50S ribosomal protein L20	22	N/A	N/A	N/A	N/A	N/A	N/A	N/A	N/A	N/A	N/A	N/A	N/A	N/A	N/A	N/A	N/A
HI1321	+	recB	COG1074L	exodeoxyribonuclease V beta chain	237	59	6	30	13	0.248945	0.126582	148	7	136.955	0.0511118	8.19981e-09	50	14	152.49	0.0918091	3.45532e-07
HI1322	+	recD	COG0507L	exodeoxyribonuclease V alpha chain	126	68	31	47	25	0.539683	0.373016	615	362	569.102	0.63609	0.00996142	215	273	655.708	0.416344	1.57026e-05
HI1323	-	matP	COG3120S	hypothetical protein	25	14	4	11	0	0.56	0.44	141	35	130.477	0.268246	0.000749879	63	0	192.138	0	0.00254255
HI1324	+	-	COG1067O	lon protease	114	63	52	62	39	0.552632	0.54386	725	640	670.893	0.953953	0.705166	302	1008	921.041	1.09441	0.764072
HI1325	+	fabA	COG0764I	3-hydroxydecanoyl-(acyl carrier protein) dehydratase	35	0	1	N/A	N/A	0	N/A	0	1	0	DIV/0	DIV/0	N/A	N/A	N/A	N/A	N/A
HI1326	+	-	-	hypothetical protein	58	41	35	36	20	0.706897	0.62069	644	797	595.938	1.33739	0.128773	239	616	728.903	0.845105	0.576303
HI1327	+	-	-	hypothetical protein	11	10	7	8	6	0.909091	0.727273	260	193	240.596	0.802175	0.227544	120	478	365.977	1.30609	0.372676
HI1328	+	rpsO	COG0184J	30S ribosomal protein S15	18	NU	NU	NU	NU	N/A	N/A	NU	NU	N/A	N/A	N/A	NU	NU	N/A	N/A	N/A	Duplications/Repeat (>25% of coding sequence is repeated in genome)
HI1329b	-	IS1016-V6	-	IS1016-V6 protein	36	16	11	14	7	0.444444	0.388889	187	193	173.044	1.11532	0.586455	68	332	207.387	1.60087	0.477283
HI1330	-	dacB	COG2027M	D-alanyl-D-alanine carboxypeptidase/endopeptidase	99	63	50	49	39	0.636364	0.494949	869	898	804.146	1.11671	0.41522	348	1510	1061.33	1.42274	0.137144
HI1331	+	greA	COG0782K	transcription elongation factor GreA	31	11	2	11	3	0.354839	0.354839	91	4	84.2086	0.0475011	0.00644096	43	80	131.142	0.610028	0.297877
HI1333	-	yhbY	COG1534J	hypothetical protein	17	7	4	5	5	0.411765	0.294118	72	40	66.6266	0.600361	0.0170207	42	38	128.092	0.296662	0.134514
HI1334	+	rrmJ	COG0293J	23S rRNA methyltransferase J	32	2	0	N/A	N/A	0.0625	N/A	2	0	1.85074	0	DIV/0	N/A	N/A	N/A	N/A	N/A
HI1335	+	ftsH	COG0465O	cell division protein	102	NU	NU	0	1	N/A	0	NU	NU	N/A	N/A	N/A	0	1	0	DIV/0	DIV/0	Duplications/Repeat (>25% of coding sequence is repeated in genome)
HI1336	+	folP-1	COG0294H	dihydropteroate synthase	47	NU	NU	NU	NU	N/A	N/A	NU	NU	N/A	N/A	N/A	NU	NU	N/A	N/A	N/A	Duplications/Repeat (>25% of coding sequence is repeated in genome)
HI1337	+	glmM	COG1109G	phosphoglucosamine mutase	83	NU	NU	NU	NU	N/A	N/A	NU	NU	N/A	N/A	N/A	NU	NU	N/A	N/A	N/A	Duplications/Repeat (>25% of coding sequence is repeated in genome)
HI1338	+	-	COG2062T	hypothetical protein	40	NU	NU	0	1	N/A	0	NU	NU	N/A	N/A	N/A	0	1	0	DIV/0	DIV/0	Duplications/Repeat (>25% of coding sequence is repeated in genome)
HI1339	+	-	-	hypothetical protein	18	NU	NU	NU	NU	N/A	N/A	NU	NU	N/A	N/A	N/A	NU	NU	N/A	N/A	N/A	Duplications/Repeat (>25% of coding sequence is repeated in genome)
HI1340	-	-	COG2904S	hypothetical protein	91	3	1	4	3	0.032967	0.043956	28	14	25.9103	0.540325	0.210951	15	42	45.7471	0.918091	0.800765	Duplications/Repeat (>25% of coding sequence is repeated in genome)
HI1341	-	-	COG5595R	hemoglobin-binding protein	33	2	1	5	4	0.0606061	0.151515	15	29	13.8805	2.08926	0.536676	44	225	134.191	1.67671	0.228491	Duplications/Repeat (>25% of coding sequence is repeated in genome)
HI1342	+	-	COG0488R	ABC transporter ATP-binding protein	73	11	8	9	8	0.150685	0.123288	252	258	233.193	1.10638	0.570798	104	247	317.18	0.778738	0.411541	Duplications/Repeat (>25% of coding sequence is repeated in genome)
HI1343	-	-	COG0520E	hypothetical protein	39	7	4	8	8	0.179487	0.205128	105	82	97.1637	0.843936	0.686487	80	355	243.984	1.45501	0.364798	Duplications/Repeat (>25% of coding sequence is repeated in genome)
HI1344	-	potD	COG0687E	spermidine/putrescine ABC transporter periplasmic-binding protein	76	33	24	33	10	0.434211	0.434211	395	259	365.521	0.708578	0.0535131	109	134	332.429	0.403094	0.0151203
HI1345	-	potC	COG1177E	spermidine/putrescine ABC transporter membrane protein	72	14	4	6	3	0.194444	0.0833333	38	44	35.164	1.25128	0.77017	15	12	45.7471	0.262312	0.121113
HI1346	-	potB	COG1176E	spermidine/putrescine ABC transporter membrane protein	72	15	2	5	3	0.208333	0.0694444	24	5	22.2089	0.225135	0.0157427	6	28	18.2988	1.53015	0.691766
HI1347	-	potA	COG3842E	putrescine/spermidine ABC transporter ATPase protein	80	11	0	6	10	0.1375	0.075	17	0	15.7313	0	0.00677107	7	18	21.3486	0.843145	0.769613
HI1348	+	pepT	COG2195E	peptidase T	81	52	45	41	35	0.641975	0.506173	1154	1155	1067.88	1.08159	0.531738	350	1373	1067.43	1.28626	0.318202
HI1349	-	dps	COG0783P	hypothetical protein	46	30	23	24	14	0.652174	0.521739	469	440	433.998	1.01383	0.94129	137	716	417.823	1.71364	0.289229
HI1350	+	cdd	COG0295F	cytidine deaminase	48	26	21	23	15	0.541667	0.479167	459	389	424.744	0.915845	0.675418	153	623	466.62	1.33513	0.40545
HI1351	-	-	COG2230M	hypothetical protein	57	34	26	26	18	0.596491	0.45614	687	938	635.729	1.47547	0.0693704	268	803	817.348	0.982446	0.910778
HI1352	-	putP	COG0591ER	sodium/proline symporter	116	78	51	64	35	0.672414	0.551724	698	625	645.908	0.967631	0.788433	319	812	972.888	0.834629	0.252905
HI1353	+	cafA	COG1530J	ribonuclease G	96	44	24	36	10	0.458333	0.375	378	218	349.789	0.623232	0.0223013	132	151	402.574	0.375086	0.00626975
HI1354	+	glnS	COG0008J	glutaminyl-tRNA synthetase	110	1	1	0	3	0.00909091	0	1	1	0.925369	1.08065	0.975336	0	4	0	DIV/0	0.057191
HI1355	+	-	COG2983S	hypothetical protein	26	15	14	14	11	0.576923	0.538462	329	521	304.446	1.7113	0.420408	132	356	402.574	0.884309	0.706249
HI1356	+	malQ	COG1640G	4-alpha-glucanotransferase	129	82	64	77	58	0.635659	0.596899	1865	1688	1725.81	0.97809	0.862773	923	4129	2814.97	1.4668	0.0377898
HI1357	+	glgB	COG0296G	glycogen branching enzyme	110	70	49	56	36	0.636364	0.509091	1413	1295	1307.55	0.990405	0.949247	613	1680	1869.53	0.898621	0.566404
HI1358	+	glgX	COG1523G	glycogen operon protein	117	70	52	62	37	0.598291	0.529915	1272	1491	1177.07	1.26671	0.0484293	532	1963	1622.5	1.20986	0.351656
HI1359	+	glgC	COG0448G	glucose-1-phosphate adenylyltransferase	90	65	58	60	41	0.722222	0.666667	1181	1601	1092.86	1.46496	0.00123212	376	1072	1146.73	0.934835	0.770947
HI1360	+	glgA	COG0297G	glycogen synthase	71	49	38	40	29	0.690141	0.56338	1395	1468	1290.89	1.1372	0.274471	520	1567	1585.9	0.988083	0.954331
HI1361	+	-	COG0058G	hypothetical protein	149	98	87	90	62	0.657718	0.604027	2902	3291	2685.42	1.22551	0.0158401	1007	3166	3071.15	1.03088	0.851921
HI1362	+	pntA	COG3288C	NAD(P) transhydrogenase subunit alpha	75	55	45	47	37	0.733333	0.626667	1496	2052	1384.35	1.48228	0.0140623	573	1890	1747.54	1.08152	0.741014
HI1363	+	pntB	COG1282C	pyridine nucleotide transhydrogenase	83	53	46	43	34	0.638554	0.518072	946	1424	875.399	1.62669	0.0695154	376	2093	1146.73	1.8252	0.237397
HI1364	-	-	COG0583K	transcriptional regulator	67	46	36	39	31	0.686567	0.58209	1310	1552	1212.23	1.28028	0.10169	516	1902	1573.7	1.20862	0.31597
HI1365	+	topA	COG0550L	DNA topoisomerase I	170	6	4	0	2	0.0352941	0	14	5	12.9552	0.385946	0.220293	0	2	0	DIV/0	DIV/0
HI1366	-	acpD	COG1182I	acyl carrier protein phosphodiesterase	42	25	23	24	23	0.595238	0.571429	757	825	700.504	1.17772	0.140605	324	1449	988.137	1.4664	0.0930424
HI1367	+	thrS	COG0441J	threonyl-tRNA synthetase	129	1	3	0	2	0.00775194	0	1	3	0.925369	3.24195	0.360172	0	3	0	DIV/0	0.204833
HI1368	-	-	COG0612R	putative zinc protease	228	167	148	148	125	0.732456	0.649123	4299	5641	3978.16	1.41799	8.3507e-07	1546	7438	4715	1.57752	0.08379
HI1369	-	-	COG4771P	hypothetical protein	225	164	154	160	131	0.728889	0.711111	5009	5536	4635.17	1.19435	0.00962187	1963	7954	5986.77	1.3286	0.0217772
HI1370	-	mopI	COG3585H	putative molybdenum-pterin binding protein	16	11	7	9	4	0.6875	0.5625	409	438	378.476	1.15727	0.473354	136	831	414.773	2.0035	0.291702
HI1371	-	-	COG2920P	putative dissimilatory sulfite reductase, desulfoviridin, gamma subunit	19	1	0	0	1	0.0526316	0	1	0	0.925369	0	DIV/0	0	1	0	DIV/0	DIV/0
HI1371.1	-	ttcA	COG0037D	C32 tRNA thiolase	58	22	21	22	15	0.37931	0.37931	610	722	564.475	1.27906	0.187587	210	566	640.459	0.883741	0.648266
HI1372	+	kicB	COG3006D	condesin subunit F	77	0	3	1	3	0	0.012987	0	3	0	DIV/0	DIV/0	1	3	3.04981	0.983669	0.99096
HI1373	+	kicA	COG3095D	condesin subunit E	44	2	2	0	2	0.0454545	0	3	2	2.77611	0.720433	0.803653	0	2	0	DIV/0	DIV/0
HI1374	+	mukB	COG3096D	cell division protein MukB	259	7	8	4	5	0.027027	0.015444	12	8	11.1044	0.720433	0.600516	5	6	15.249	0.393468	0.306048
HI1375	+	-	COG3586S	hypothetical protein	76	53	38	46	27	0.697368	0.605263	910	1281	842.086	1.52122	0.171416	293	785	893.593	0.878476	0.533252
HI1376	+	-	-	hypothetical protein	68	38	27	34	20	0.558824	0.5	462	393	427.52	0.919254	0.656361	177	369	539.815	0.683567	0.100061
HI1377	+	sbcB	COG2925L	exonuclease I	109	57	49	51	36	0.522936	0.46789	994	779	919.817	0.846908	0.343909	377	1219	1149.78	1.06021	0.838771
HI1378	-	phoR	COG0642T	phosphate regulon sensor protein PhoR	131	95	71	83	49	0.725191	0.633588	1804	1043	1669.37	0.624788	0.000126363	659	1291	2009.82	0.642346	0.0722007
HI1379	-	phoB	COG0745TK	phosphate regulon transcriptional regulatory protein PhoB	54	36	13	29	8	0.666667	0.537037	705	150	652.385	0.229926	0.000145969	268	36	817.348	0.0440449	0.000178885
HI1380a	-	pstB	-	similar to phosphate transport system ATPase component; artificial frameshift	61	39	17	35	5	0.639344	0.57377	661	83	611.669	0.135694	1.39326e-06	271	43	826.497	0.0520268	2.26285e-05
HI1381	-	pstA	COG0581P	phosphate ABC transporter permease	76	49	13	40	6	0.644737	0.526316	1033	154	955.906	0.161104	0.000335023	361	52	1100.98	0.0472307	6.71416e-05
HI1382	-	pstC	COG0573P	phosphate ABC transporter permease	80	48	17	46	8	0.6	0.575	624	55	577.43	0.0952496	8.05753e-06	274	50	835.647	0.0598339	2.8725e-07
HI1383m	-	pstS	COG0226P	phosphate ABC transporter phosphate-binding protein	65	42	10	35	5	0.646154	0.538462	632	52	584.833	0.0889142	8.73165e-06	220	51	670.957	0.0760108	2.06996e-06
HI1384	+	rsgA/ftnA	COG1528P	ferritin like protein 1, Probable bacterial non-heme ferritin	47	25	19	21	12	0.531915	0.446809	253	367	234.118	1.56758	0.0794213	101	631	308.03	2.0485	0.235166
HI1385	+	rsgA/ftnB	COG1528P	ferritin, Probable bacterial non-heme ferritin-like protein	44	30	26	25	24	0.681818	0.568182	221	316	204.507	1.54518	0.125104	115	475	350.728	1.35433	0.259922
HI1386	+	-	-	hypothetical protein	45	30	22	31	19	0.666667	0.688889	586	583	542.266	1.07512	0.73321	220	1190	670.957	1.77359	0.0669887
HI1387	+	trpE	COG0147EH	anthranilate synthase component I	100	61	23	54	8	0.61	0.54	877	234	811.549	0.288338	1.22675e-06	420	141	1280.92	0.110077	1.27815e-07
HI1388	+	trpG	COG0512EH	anthranilate synthase component II	36	24	13	16	5	0.666667	0.444444	388	123	359.043	0.342577	0.000827854	156	18	475.77	0.0378334	0.000434355
HI1388.1	+	-	-	hypothetical protein	20	6	1	4	0	0.3	0.2	10	2	9.25369	0.21613	0.154838	5	0	15.249	0	0.0153924
HI1389	+	trpD	COG0547E	anthranilate phosphoribosyltransferase	57	32	14	27	7	0.561404	0.473684	440	85	407.162	0.208762	2.27981e-05	229	82	698.405	0.11741	4.11028e-06
HI1389.1	+	trpC	COG0134E	bifunctional indole-3-glycerol phosphate synthase/phosphoribosylanthranilate isomerase	85	55	12	48	4	0.647059	0.564706	891	52	824.504	0.0630682	1.19416e-06	355	15	1082.68	0.0138545	2.02801e-06
HI1390b	+	hypG	-	similar to hydrogenase maturation factor; contains frameshifts	12	9	8	7	4	0.75	0.583333	591	915	546.893	1.67309	0.157877	225	764	686.206	1.11337	0.502659
HI1391	-	valS	COG0525J	valyl-tRNA synthetase	148	1	3	0	1	0.00675676	0	1	3	0.925369	3.24195	0.154212	0	1	0	DIV/0	DIV/0
HI1392	-	hindIIIM	COG0863L	modification methylase	82	7	3	1	8	0.0853659	0.0121951	8	8	7.40295	1.08065	0.926972	1	8	3.04981	2.62312	0.256372
HI1393	-	hindIIIR	-	type II restriction endonuclease	91	39	30	30	18	0.428571	0.32967	473	630	437.7	1.43934	0.0588728	163	450	497.118	0.905217	0.770687
HI1394	-	-	COG3097S	hypothetical protein	22	7	7	7	2	0.318182	0.318182	67	104	61.9997	1.67743	0.331137	31	18	94.544	0.190388	0.00574754
HI1395	-	-	COG4185S	hypothetical protein	28	8	7	4	6	0.285714	0.142857	41	74	37.9401	1.95044	0.115817	18	68	54.8965	1.23869	0.799013
HI1396c	-	-	-	hypothetical protein	7	2	2	2	2	0.285714	0.285714	39	17	36.0894	0.471053	0.187054	22	81	67.0957	1.20723	0.0728308
HI1397	-	holC	COG2927L	DNA polymerase III subunit chi	26	4	2	7	0	0.153846	0.269231	53	2	49.0446	0.0407792	0.291318	27	0	82.3447	0	0.155453
HI1398	+	fumC	COG0114C	fumarate hydratase	74	20	6	13	1	0.27027	0.175676	33	20	30.5372	0.654939	0.397645	19	1	57.9463	0.0172574	8.16396e-05
HI1399	+	-	-	hypothetical protein	35	24	15	21	16	0.685714	0.6	308	319	285.014	1.11924	0.668262	156	1343	475.77	2.8228	0.0428089
HI1400	-	-	COG0613R	hypothetical protein	43	31	28	27	24	0.72093	0.627907	875	1016	809.698	1.25479	0.152874	358	1570	1091.83	1.43795	0.185456
HI1401	-	pyrD	COG0167F	dihydroorotate dehydrogenase 2	66	50	44	43	35	0.757576	0.651515	1000	1581	925.369	1.70851	0.00277261	430	1630	1311.42	1.24293	0.229478
HI1402	-	-	-	hypothetical protein	10	2	0	1	0	0.2	0.1	11	0	10.1791	0	0.169501	4	0	12.1992	0	DIV/0
HI1403	-	yhxB	-	tail fibre protein/phosphomannomutase	30	19	14	15	16	0.633333	0.5	310	281	286.864	0.979557	0.937725	115	775	350.728	2.20969	0.187559
HI1404c	-	-	-	hypothetical protein	7	6	5	5	4	0.857143	0.714286	382	609	353.491	1.72282	0.149159	123	928	375.126	2.47384	0.3395
HI1405	-	-	COG3566S	hypothetical protein	49	24	21	25	15	0.489796	0.510204	339	387	313.7	1.23366	0.312374	179	730	545.915	1.3372	0.525323
HI1406	-	-	-	hypothetical protein	27	20	13	13	12	0.740741	0.481481	308	335	285.014	1.17538	0.534598	127	504	387.325	1.30123	0.551425
HI1407	-	-	COG2369S	plasmid RP4 TraN-like protein	84	58	52	55	37	0.690476	0.654762	1584	1961	1465.78	1.33785	0.0136435	623	2286	1900.03	1.20314	0.483572
HI1409	-	-	COG3567S	hypothetical protein	82	55	52	55	47	0.670732	0.670732	1838	2462	1700.83	1.44753	0.00857512	757	2664	2308.7	1.15389	0.38294
HI1410	-	-	COG1783R	terminase large subunit-like protein	62	41	35	38	31	0.66129	0.612903	830	1044	768.056	1.35928	0.00490665	354	1237	1079.63	1.14576	0.57721
HI1411	-	-	COG3728L	terminase small subunit	38	25	22	21	17	0.657895	0.552632	685	1112	633.878	1.75428	0.0323652	301	1166	917.991	1.27016	0.298865
HI1412	-	-	COG3646S	hypothetical protein	33	27	21	27	16	0.818182	0.818182	706	714	653.311	1.0929	0.483867	297	745	905.792	0.822485	0.507375
HI1413	-	-	-	hypothetical protein	21	15	11	13	12	0.714286	0.619048	346	747	320.178	2.33308	0.440862	140	822	426.973	1.92518	0.141248
HI1414	-	-	-	hypothetical protein	19	17	15	17	13	0.894737	0.894737	452	446	418.267	1.06631	0.777776	145	349	442.222	0.789197	0.53223
HI1415	-	-	COG3179R	hypothetical protein	40	26	17	23	13	0.65	0.575	617	546	570.953	0.956296	0.770426	217	757	661.808	1.14384	0.645261
HI1416	-	-	-	hypothetical protein	24	14	11	12	7	0.583333	0.5	216	214	199.88	1.07064	0.740641	100	273	304.981	0.895139	0.799306
HI1418	-	-	COG3617K	hypothetical protein	27	16	14	14	11	0.592593	0.518519	1798	1706	1663.81	1.02536	0.599593	624	2092	1903.08	1.09927	0.349066
HI1419	+	-	COG3657S	hypothetical protein	17	6	4	5	3	0.352941	0.294118	43	52	39.7909	1.30683	0.322648	22	210	67.0957	3.12986	0.431063
HI1420	+	-	COG3636K	hypothetical protein	20	1	2	1	1	0.05	0.05	11	26	10.1791	2.55426	0.457111	6	41	18.2988	2.24058	DIV/0
HI1421c	-	-	-	hypothetical protein	22	19	19	19	15	0.863636	0.863636	788	762	729.191	1.04499	0.684563	248	1836	756.352	2.42744	0.191804
HI1422	+	-	COG3561K	hypothetical protein	22	12	12	12	11	0.545455	0.545455	419	324	387.73	0.835634	0.222549	129	458	393.425	1.16414	0.676083
HI1423	+	-	-	hypothetical protein	14	8	6	9	4	0.571429	0.642857	142	315	131.402	2.39722	0.0707348	70	146	213.486	0.683884	0.128696
HI1424	-	-	COG4974L	integrase/recombinase	63	44	40	42	34	0.698413	0.666667	1969	2202	1822.05	1.20853	0.0549093	811	3409	2473.39	1.37827	0.0469036
HI1425	+	fnr	COG0664T	fumarate/nitrate reduction transcriptional regulator	54	41	36	39	32	0.759259	0.722222	1145	1041	1059.55	0.982495	0.853298	527	2168	1607.25	1.34889	0.221952
HI1426	+	UspE	COG0589T	universal stress protein UspE	68	48	42	45	37	0.705882	0.661765	1688	1391	1562.02	0.890512	0.244643	952	3060	2903.41	1.05393	0.795981
HI1427	+	-	COG5266P	hypothetical protein	48	30	10	25	7	0.625	0.520833	608	30	562.624	0.0533215	2.03317e-05	200	70	609.961	0.114761	8.91999e-05
HI1428	-	purN	COG0299F	phosphoribosylglycinamide formyltransferase	36	22	11	18	9	0.611111	0.5	437	55	404.386	0.136009	5.36006e-05	131	111	399.524	0.27783	0.000444042
HI1429	-	purM	COG0150F	phosphoribosylaminoimidazole synthetase	57	39	17	34	14	0.684211	0.596491	626	81	579.281	0.139829	2.89448e-05	312	318	951.539	0.334195	0.000272954
HI1430	+	-	COG4221R	short chain dehydrogenase/reductase	49	33	21	35	14	0.673469	0.714286	1082	339	1001.25	0.338577	0.00989464	474	578	1445.61	0.399832	0.00601263
HI1431	+	trpB	COG0133E	tryptophan synthase subunit beta	61	37	6	36	5	0.606557	0.590164	1082	39	1001.25	0.0389513	4.54376e-08	423	13	1290.07	0.010077	1.08884e-07
HI1432	+	trpA	COG0159E	tryptophan synthase subunit alpha	46	29	7	29	3	0.630435	0.630435	499	7	461.759	0.0151594	0.00268063	215	52	655.708	0.0793036	0.000528609
HI1433	-	usg1	COG0136E	aspartate-semialdehyde dehydrogenase	59	38	31	31	17	0.644068	0.525424	720	954	666.266	1.43186	0.0473248	234	996	713.654	1.39563	0.335326
HI1434	+	ybaK	COG2606S	hypothetical protein	25	14	12	14	9	0.56	0.56	285	288	263.73	1.09203	0.67101	99	492	301.931	1.62951	0.300726
HI1434.1	-	cspD	COG1278K	cold shock-like protein	12	7	7	6	5	0.583333	0.5	135	245	124.925	1.96118	0.113074	57	181	173.839	1.04119	0.939314
HI1434.2	-	-	COG3140S	hypothetical protein	10	7	6	5	5	0.7	0.5	85	99	78.6564	1.25864	0.478015	46	112	140.291	0.79834	0.656085
HI1435	-	-	COG0564J	hypothetical protein	36	21	21	19	18	0.583333	0.527778	451	384	417.341	0.92011	0.662014	158	793	481.869	1.64567	0.14145
HI1436	-	-	COG3098S	hypothetical protein	21	13	13	13	7	0.619048	0.619048	264	287	244.297	1.1748	0.615001	109	282	332.429	0.848302	0.695244
HI1436.1a	-	thiI	-	similar to thiamine biosynthesis ATP pyrophosphatase; contains frameshifts	85	50	33	47	28	0.588235	0.552941	572	492	529.311	0.92951	0.668576	342	790	1043.03	0.757406	0.134446
HI1436.2c	-	-	-	hypothetical protein	16	9	8	7	3	0.5625	0.4375	123	107	113.82	0.940078	0.849684	48	31	146.391	0.211762	0.134961
HI1437	+	xseB	COG1722L	exodeoxyribonuclease VII small subunit	18	9	5	7	4	0.5	0.388889	135	60	124.925	0.480289	0.0274834	33	90	100.644	0.894245	0.888105
HI1438	+	ispA	COG0142H	geranyltranstransferase	56	9	2	1	3	0.160714	0.0178571	54	16	49.9699	0.320193	0.206596	10	75	30.498	2.45917	0.395816
HI1439	+	dxs	COG1154HI	1-deoxy-D-xylulose-5-phosphate synthase	122	2	1	0	4	0.0163934	0	2	1	1.85074	0.540325	0.701777	0	4	0	DIV/0	DIV/0
HI1440	-	sspB	COG2969R	ClpXP protease specificity-enhancing factor	36	26	23	21	18	0.722222	0.583333	752	711	695.877	1.02173	0.881005	217	754	661.808	1.1393	0.636602
HI1441	-	sspA	COG0625O	stringent starvation protein A	42	20	4	12	1	0.47619	0.285714	86	17	79.5817	0.213617	0.00334174	16	1	48.7969	0.0204931	3.28109e-05
HI1442	-	rpsI	COG0103J	30S ribosomal protein S9	25	N/A	N/A	N/A	N/A	N/A	N/A	N/A	N/A	N/A	N/A	N/A	N/A	N/A	N/A	N/A	N/A
HI1443	-	rplM	COG0102J	50S ribosomal protein L13	30	N/A	N/A	N/A	N/A	N/A	N/A	N/A	N/A	N/A	N/A	N/A	N/A	N/A	N/A	N/A	N/A
HI1444	+	metF	COG0685E	5,10-methylenetetrahydrofolate reductase	60	30	1	23	1	0.5	0.383333	314	9	290.566	0.030974	0.00282338	95	1	289.731	0.00345147	0.00632646
HI1445	-	bioD	COG0132H	dithiobiotin synthetase	56	44	37	39	32	0.785714	0.696429	1328	1163	1228.89	0.946382	0.551833	492	1532	1500.5	1.02099	0.912284
HI1446	-	-	COG3100S	hypothetical protein	30	17	17	17	13	0.566667	0.566667	657	604	607.967	0.993474	0.966931	289	646	881.394	0.73293	0.242545
HI1447	-	folE	COG0302H	GTP cyclohydrolase I	35	4	0	1	1	0.114286	0.0285714	5	0	4.62685	0	0.0153924	1	1	3.04981	0.32789	0.701709
HI1448	+	moeA	COG0303H	molybdopterin biosynthesis protein	66	39	27	37	18	0.590909	0.560606	473	274	437.7	0.626	0.00561114	202	328	616.061	0.532415	0.0105673
HI1449	+	moeB	COG0476H	molybdopterin biosynthesis protein MoeB	39	21	15	21	12	0.538462	0.538462	265	149	245.223	0.607611	0.0351991	103	146	314.13	0.464776	0.0243125
HI1450	+	-	COG3099S	dsDNA-mimic protein	17	10	4	7	4	0.588235	0.411765	55	37	50.8953	0.726983	0.606551	25	137	76.2451	1.79684	0.618311
HI1452	-	-	COG2431S	hypothetical protein	38	19	21	18	12	0.5	0.473684	367	330	339.61	0.971702	0.790794	133	556	405.624	1.37073	0.437399
HI1453	-	purL	COG0526OC	phosphoribosylformylglycinamidine synthase	31	20	17	17	12	0.645161	0.548387	261	262	241.521	1.08479	0.784846	90	397	274.482	1.44636	0.429698
HI1454	-	-	COG0785O	hypothetical protein	45	14	12	12	12	0.311111	0.266667	187	189	173.044	1.09221	0.737335	43	507	131.142	3.86605	0.0400404
HI1455	-	msrA	COG0225O	bifunctional methionine sulfoxide reductase A/B protein	73	47	33	42	29	0.643836	0.575342	790	913	731.042	1.2489	0.19006	327	1318	997.286	1.32159	0.189264
HI1456	-	-	-	hypothetical protein	41	24	24	23	21	0.585366	0.560976	813	1308	752.325	1.73861	0.084183	362	521	1104.03	0.471908	0.108485
HI1457	-	-	COG3637M	opacity protein	52	36	30	34	32	0.692308	0.653846	723	1137	669.042	1.69945	0.133382	262	1184	799.049	1.48176	0.0511161
HI1458ma	+	-	-	similar to transcription regulator; contains frameshifts	34	24	16	15	15	0.705882	0.441176	299	312	276.685	1.12763	0.668511	96	510	292.781	1.74191	0.325633
HI1459	-	-	COG1595K	RNA polymerase sigma factor	30	19	14	15	11	0.633333	0.5	209	232	193.402	1.19957	0.362881	74	720	225.686	3.19028	0.125842
HI1462	+	-	COG1538MU	hypothetical protein	99	17	5	0	1	0.171717	0	45	6	41.6416	0.144087	0.000477087	0	1	0	DIV/0	DIV/0	Duplications/Repeat (>25% of coding sequence is repeated in genome)
HI1462.1	-	-	-	hypothetical protein	18	NU	NU	NU	NU	N/A	N/A	NU	NU	N/A	N/A	N/A	NU	NU	N/A	N/A	N/A	Duplications/Repeat (>25% of coding sequence is repeated in genome)
HI1462.2	-	-	COG2062T	hypothetical protein	40	NU	NU	NU	NU	N/A	N/A	NU	NU	N/A	N/A	N/A	NU	NU	N/A	N/A	N/A	Duplications/Repeat (>25% of coding sequence is repeated in genome)
HI1463	-	glmM	COG1109G	phosphoglucosamine mutase	83	NU	NU	0	1	N/A	0	NU	NU	N/A	N/A	N/A	0	1	0	DIV/0	DIV/0	Duplications/Repeat (>25% of coding sequence is repeated in genome)
HI1464	-	folP-2	COG0294H	dihydropteroate synthase	47	1	0	NU	NU	0.0212766	N/A	1	0	0.925369	0	DIV/0	NU	NU	N/A	N/A	N/A	Duplications/Repeat (>25% of coding sequence is repeated in genome)
HI1465	-	-	COG0465O	cell division FtsH-related protein	64	NU	NU	NU	NU	N/A	N/A	NU	NU	N/A	N/A	N/A	NU	NU	N/A	N/A	N/A	Duplications/Repeat (>25% of coding sequence is repeated in genome)
HI1466mb	+	-	-	similar to outer membrane receptor protein; contains frameshifts	198	135	107	126	98	0.681818	0.636364	2129	2611	1970.11	1.32531	0.00366506	937	3579	2857.67	1.25242	0.159472
HI1467	+	-	COG4178R	ABC transporter ATP-binding protein	136	90	70	76	57	0.661765	0.558824	1507	1568	1394.53	1.12439	0.283213	677	3194	2064.72	1.54694	0.0505188
HI1468	-	rpsO	COG0184J	30S ribosomal protein S15	18	2	1	2	2	0.111111	0.111111	11	1	10.1791	0.0982409	0.239556	5	98	15.249	6.42664	0.0226868	Duplications/Repeat (>25% of coding sequence is repeated in genome)
HI1469	-	-	COG0725P	hypothetical protein	28	12	12	10	9	0.428571	0.357143	181	139	167.492	0.829891	0.577771	56	120	170.789	0.702621	0.145727
HI1470	-	-	COG1120PH	iron chelatin ABC transporter ATP-binding protein	41	22	16	20	16	0.536585	0.487805	303	372	280.387	1.32674	0.065465	196	852	597.762	1.42532	0.300794
HI1471	-	-	COG0609P	iron chelatin ABC transporter permease protein	51	23	24	23	21	0.45098	0.45098	592	732	547.818	1.33621	0.201602	347	1134	1058.28	1.07155	0.63306
HI1472	-	-	COG0614P	iron chelatin ABC transporter periplasmic-binding protein	55	32	23	34	19	0.581818	0.618182	543	601	502.475	1.19608	0.185584	315	1087	960.689	1.13148	0.575688
HI1473	-	modD	COG0157H	molybdenum transport protein ModD	57	34	28	28	21	0.596491	0.491228	742	1016	686.624	1.4797	0.232389	388	1580	1183.32	1.33522	0.278303
HI1474	-	-	COG3842E	ABC transporter ATP-binding protein	50	28	18	22	20	0.56	0.44	300	340	277.611	1.22474	0.350826	152	610	463.57	1.31587	0.249431
HI1475	-	-	COG0555O	hypothetical protein	27	17	12	15	9	0.62963	0.555556	216	250	199.88	1.25075	0.511905	85	266	259.233	1.0261	0.933107
HI1476	-	-	COG2932K	transcriptional regulatory protein	40	1	0	0	1	0.025	0	1	0	0.925369	0	DIV/0	0	1	0	DIV/0	DIV/0
HI1477	+	ner	COG3423K	DNA-binding protein	13	4	1	3	1	0.307692	0.230769	46	48	42.567	1.12763	0.732742	26	224	79.2949	2.8249	0.457516
HI1478	+	muA	-	transposase	80	26	18	24	16	0.325	0.3	197	299	182.298	1.64017	0.06783	101	613	308.03	1.99006	0.251109
HI1479	+	-	-	hypothetical protein	16	5	3	4	3	0.3125	0.25	22	20	20.3581	0.982409	0.985282	9	78	27.4482	2.84171	0.34272
HI1480	-	-	-	hypothetical protein	23	8	9	8	4	0.347826	0.347826	54	31	49.9699	0.620373	0.332943	25	48	76.2451	0.629548	0.22325
HI1481	+	muB	COG2842R	DNA transposition protein	38	12	8	11	8	0.315789	0.289474	74	91	68.4773	1.32891	0.28912	49	563	149.44	3.76739	0.215847
HI1482	+	-	-	hypothetical protein	20	9	10	9	4	0.45	0.45	150	138	138.805	0.994198	0.989867	55	134	167.739	0.798859	0.612913
HI1483	+	gam	COG4396R	host-nuclease inhibitor protein	15	2	1	3	1	0.133333	0.2	8	7	7.40295	0.945569	0.922613	13	1	39.6475	0.0252223	0.263012
HI1484c	+	-	-	hypothetical protein	7	3	1	3	1	0.428571	0.428571	15	6	13.8805	0.43226	0.46418	17	34	51.8467	0.65578	0.454216
HI1485	+	-	-	hypothetical protein	5	3	1	3	1	0.6	0.6	33	6	30.5372	0.196482	0.10362	25	40	76.2451	0.524624	0.49302
HI1486	+	-	-	hypothetical protein	9	3	3	3	1	0.333333	0.333333	39	6	36.0894	0.166254	0.1969	26	1	79.2949	0.0126111	0.18987
HI1487	+	-	-	hypothetical protein	49	26	17	21	20	0.530612	0.428571	343	330	317.402	1.03969	0.872306	175	661	533.716	1.23849	0.41572
HI1488	+	-	COG4382S	E16 protein	26	12	7	12	7	0.461538	0.461538	67	59	61.9997	0.951617	0.92935	55	134	167.739	0.798859	0.614321
HI1489	+	-	-	hypothetical protein	24	13	10	14	8	0.541667	0.583333	106	179	98.0891	1.82487	0.192636	68	399	207.387	1.92394	0.388875
HI1491ma	+	mor	-	similar to bacteriophage Mu C protein; contains frameshifts	26	11	9	11	8	0.423077	0.423077	198	159	183.223	0.867795	0.404111	205	670	625.21	1.07164	0.832584
HI1492	+	-	-	hypothetical protein	40	26	21	27	19	0.65	0.675	423	497	391.431	1.2697	0.3377	277	1213	844.796	1.43585	0.151413
HI1493	+	-	-	hypothetical protein	8	N/A	N/A	N/A	N/A	N/A	N/A	N/A	N/A	N/A	N/A	N/A	N/A	N/A	N/A	N/A	N/A
HI1494	+	-	COG3023V	N-acetylmuramoyl-L-alanine amidase	11	2	0	3	1	0.181818	0.272727	2	0	1.85074	0	DIV/0	13	22	39.6475	0.55489	0.0947145
HI1495	+	-	-	hypothetical protein	9	3	0	4	2	0.333333	0.444444	6	0	5.55221	0	0.0741799	7	32	21.3486	1.49892	0.625701
HI1496	+	-	-	hypothetical protein	17	6	3	5	2	0.352941	0.294118	57	65	52.746	1.23232	0.448876	55	108	167.739	0.643856	0.405011
HI1497	+	-	COG1734T	hypothetical protein	9	6	4	6	5	0.666667	0.666667	101	96	93.4623	1.02715	0.945823	41	150	125.042	1.1996	0.775101
HI1498	+	-	-	hypothetical protein	16	7	4	6	1	0.4375	0.375	36	21	33.3133	0.630379	0.477566	25	6	76.2451	0.0786936	0.00711112
HI1498.1	+	-	COG1693S	hypothetical protein	25	13	10	12	9	0.52	0.48	195	149	180.447	0.825727	0.443554	111	1003	338.528	2.96282	0.342314
HI1499	+	-	-	hypothetical protein	16	5	2	5	4	0.3125	0.3125	51	62	47.1938	1.31373	0.451909	29	89	88.4443	1.00628	0.99157
HI1500	+	-	COG4373R	hypothetical protein	70	43	31	41	23	0.614286	0.585714	541	554	500.625	1.10662	0.660579	389	997	1186.37	0.840376	0.505536
HI1501	+	-	COG4383S	hypothetical protein	67	30	20	23	16	0.447761	0.343284	209	161	193.402	0.832462	0.359439	99	240	301.931	0.794884	0.396559
HI1502	+	-	COG2369S	hypothetical protein	62	34	25	31	19	0.548387	0.5	582	431	538.565	0.800275	0.0550104	308	1080	939.34	1.14974	0.703666
HI1503	+	-	COG5005R	G protein	29	15	12	15	15	0.517241	0.517241	237	246	219.312	1.12169	0.61064	168	583	512.367	1.13786	0.588278
HI1504	+	-	COG4388R	I protein	36	16	4	16	4	0.444444	0.444444	85	26	78.6564	0.330552	0.00185324	44	68	134.191	0.506739	0.0486089
HI1505	+	-	COG4397R	hypothetical protein	45	25	19	25	15	0.555556	0.555556	363	250	335.909	0.744249	0.265264	194	759	591.662	1.28283	0.18241
HI1506	+	-	-	hypothetical protein	6	1	0	1	0	0.166667	0.166667	5	0	4.62685	0	DIV/0	2	0	6.09961	0	DIV/0
HI1507	+	-	-	hypothetical protein	4	3	3	3	1	0.75	0.75	37	37	34.2387	1.08065	0.873899	31	21	94.544	0.222119	0.288
HI1508	+	-	COG4387S	hypothetical protein	20	15	7	11	6	0.75	0.55	204	214	188.775	1.13362	0.641465	99	142	301.931	0.470307	0.0858247
HI1509	+	-	COG5003R	hypothetical protein	23	14	10	9	6	0.608696	0.391304	221	226	204.507	1.1051	0.666267	92	394	280.582	1.40422	0.544242
HI1510	+	-	-	hypothetical protein	8	3	2	2	2	0.375	0.25	26	11	24.0596	0.457198	0.23495	7	44	21.3486	2.06102	0.596809
HI1511	+	-	COG4386R	sheath protein gpL	74	44	29	39	21	0.594595	0.527027	470	517	434.923	1.18871	0.321736	304	953	927.141	1.02789	0.926749
HI1512	+	-	-	hypothetical protein	11	6	2	6	2	0.545455	0.545455	43	19	39.7909	0.477497	0.110212	18	123	54.8965	2.24058	0.360676
HI1513	+	-	COG4518S	hypothetical protein	16	8	7	7	2	0.5	0.4375	73	75	67.5519	1.11026	0.844178	34	13	103.693	0.12537	0.0350342
HI1514	+	-	COG3941R	monofunctional biosynthetic peptidoglycan transglycosylase	84	44	30	43	26	0.52381	0.511905	499	471	461.759	1.02001	0.904111	239	1006	728.903	1.38016	0.395019
HI1515	+	muN	COG4228R	64 kDa virion protein	57	30	20	28	18	0.526316	0.491228	274	313	253.551	1.23447	0.309714	156	388	475.77	0.815521	0.362413
HI1516ma	+	-	-	similar to 43 kDa tail protein; artificial frameshift	58	40	28	37	28	0.689655	0.637931	903	1034	835.608	1.23742	0.256148	489	1776	1491.35	1.19086	0.464661
HI1518	+	-	COG4384S	hypothetical protein	21	10	8	9	6	0.47619	0.428571	95	78	87.9101	0.887271	0.803389	69	117	210.437	0.555987	0.187115
HI1519	+	-	COG4381S	hypothetical protein	16	11	5	9	4	0.6875	0.5625	185	163	171.193	0.95214	0.649068	90	849	274.482	3.09309	0.353717
HI1520	+	-	COG3299S	hypothetical protein	59	28	24	27	21	0.474576	0.457627	615	637	569.102	1.11931	0.499535	391	1804	1192.47	1.51282	0.214323
HI1521	+	-	COG3778S	hypothetical protein	38	18	11	16	11	0.473684	0.421053	217	262	200.805	1.30475	0.396263	84	364	256.184	1.42086	0.547181
HI1522	+	-	-	hypothetical protein	123	66	58	56	47	0.536585	0.455285	1310	1484	1212.23	1.22419	0.0461634	611	2959	1863.43	1.58793	0.0323566
HI1522.1	+	-	COG4416R	hypothetical protein	11	6	4	5	5	0.545455	0.454545	60	38	55.5221	0.684412	0.059031	30	127	91.4942	1.38807	0.558106
HI1523	+	-	-	hypothetical protein	61	40	38	38	31	0.655738	0.622951	1295	1475	1198.35	1.23086	0.054796	505	1442	1540.15	0.936272	0.640993
HI1524c	+	-	-	hypothetical protein	11	7	3	7	4	0.636364	0.636364	59	42	54.5968	0.769276	0.468154	55	153	167.739	0.91213	0.909643
HI1525	-	-	COG0725P	molybdate-binding periplasmic protein	59	46	39	43	36	0.779661	0.728814	1465	1265	1355.67	0.933121	0.485403	599	1828	1826.83	1.00064	0.997203
HI1526	-	rfaE	COG2870M	bifunctional heptose 7-phosphate kinase/heptose 1-phosphate adenyltransferase	72	23	4	0	2	0.319444	0	38	4	35.164	0.113753	1.1247e-05	0	2	0	DIV/0	DIV/0
HI1527	+	htrB	COG1560M	lipid A biosynthesis lauroyl acyltransferase	50	1	3	1	1	0.02	0.02	1	8	0.925369	8.6452	0.318383	2	1	6.09961	0.163945	0.60345
HI1528	+	parE	COG0187L	DNA topoisomerase IV subunit B	107	0	1	0	3	0	0	0	1	0	DIV/0	DIV/0	0	3	0	DIV/0	DIV/0
HI1529	+	parC	COG0188L	DNA topoisomerase IV subunit A	134	1	4	0	1	0.00746269	0	1	4	0.925369	4.3226	0.185524	0	1	0	DIV/0	DIV/0
HI1530	+	gltS	COG0786E	glutamate permease	86	4	3	2	1	0.0465116	0.0232558	4	3	3.70148	0.810487	0.805306	2	1	6.09961	0.163945	0.335004
HI1531	-	rimK	COG0189HJ	ribosomal protein S6 modification protein	49	34	29	31	24	0.693878	0.632653	1215	1311	1124.32	1.16603	0.239344	440	1778	1341.91	1.32497	0.395462
HI1532	+	grxA	COG0695O	glutaredoxin 1	15	8	4	6	3	0.533333	0.4	103	135	95.313	1.41639	0.281602	31	295	94.544	3.12024	0.267253
HI1533	-	fabB	COG0304IQ	3-oxoacyl-(acyl carrier protein) synthase I	69	1	0	0	2	0.0144928	0	1	0	0.925369	0	DIV/0	0	3	0	DIV/0	0.204833
HI1534	+	-	COG4121S	hypothetical protein	28	15	14	14	9	0.535714	0.5	431	496	398.834	1.24363	0.242894	76	409	231.785	1.76456	0.297769
HI1535	+	-	COG0665E	hypothetical protein	53	31	24	25	17	0.584906	0.471698	513	801	474.714	1.68733	0.0447122	160	608	487.969	1.24598	0.494272
HI1536	+	-	-	hypothetical protein	23	15	14	14	10	0.652174	0.608696	339	419	313.7	1.33567	0.14113	102	415	311.08	1.33406	0.411525
HI1537	+	licA	COG0510M	lic-1 operon protein-choline kinase	68	47	40	40	4	0.691176	0.588235	1587	1296	1468.56	0.882497	0.213449	532	4	1622.5	0.00246534	2.86673e-05
HI1538	+	licB	-	lic-1 operon protein-choline transporter	85	70	64	65	14	0.823529	0.764706	2939	2735	2719.66	1.00564	0.952181	987	225	3010.16	0.0747469	1.58244e-09
HI1539	+	licC	COG4750M	lic-1 operon protein-pyrophosphorylase	60	43	38	40	4	0.716667	0.666667	1946	1441	1800.77	0.800214	0.0102944	586	24	1787.19	0.0134289	1.08367e-08
HI1540	+	licD	COG3475M	lic-1 operon protein-choline transferase	60	43	41	43	6	0.716667	0.716667	1594	1028	1475.04	0.696931	0.00127786	715	88	2180.61	0.0403557	2.47854e-05
HI1541	-	sppA	COG0616OU	protease IV	121	79	67	72	50	0.652893	0.595041	2193	2101	2029.33	1.03531	0.764351	675	2831	2058.62	1.37519	0.0646785
HI1542	+	-	COG0778C	hypothetical protein	27	16	15	14	13	0.592593	0.518519	252	165	233.193	0.707568	0.240421	113	379	344.628	1.09974	0.797492
HI1543	-	-	COG3381R	putative component of anaerobic dehydrogenase	35	26	18	19	19	0.742857	0.542857	481	396	445.102	0.889683	0.435737	150	696	457.471	1.52141	0.0882892
HI1544	-	-	COG2249R	putative NAD(P)H oxidoreductase	43	31	22	25	17	0.72093	0.581395	324	335	299.82	1.11734	0.714594	114	553	347.678	1.59055	0.372277
HI1545	-	ssT	COG3633E	serine/threonine transporter SstT	92	63	56	57	47	0.684783	0.619565	1605	2193	1485.22	1.47655	0.257413	592	3432	1805.48	1.90087	0.0816313
HI1546	+	impA	COG1974KT	ImpA, Peptidase S24-like	33	25	19	24	16	0.757576	0.727273	687	949	635.729	1.49278	0.046142	237	898	722.804	1.24238	0.389774
HI1547	-	aroG	COG0722E	phospho-2-dehydro-3-deoxyheptonate aldolase	72	0	1	1	0	0	0.0138889	0	1	0	DIV/0	DIV/0	1	0	3.04981	0	DIV/0
HI1548	-	lolE	COG4591M	outer membrane-specific lipoprotein transporter subunit LolE	83	1	1	0	5	0.0120482	0	1	1	0.925369	1.08065	0.975336	0	5	0	DIV/0	DIV/0
HI1549	-	-	COG1136V	ABC transporter ATP-binding protein	42	1	1	1	0	0.0238095	0.0238095	4	1	3.70148	0.270162	0.667981	2	0	6.09961	0	DIV/0
HI1550	-	bioD	COG0132H	dithiobiotin synthetase	47	34	31	31	33	0.723404	0.659574	1121	1162	1037.34	1.12017	0.158185	430	1557	1311.42	1.18727	0.370719
HI1551	-	bioC	COG2226H	biotin synthesis protein	43	29	27	28	25	0.674419	0.651163	965	1276	892.981	1.42892	0.0342856	318	1447	969.838	1.492	0.0738414
HI1552	-	-	COG2830S	hypothetical protein	39	24	23	22	15	0.615385	0.564103	570	640	527.46	1.21336	0.184791	223	521	680.107	0.766056	0.351509
HI1553	-	bioF	COG0156H	8-amino-7-oxononanoate synthase	61	38	33	37	32	0.622951	0.606557	1217	1566	1126.17	1.39055	0.00459592	413	1452	1259.57	1.15277	0.545635
HI1554	-	bioA	COG0161H	adenosylmethionine--8-amino-7-oxononanoate transaminase	76	47	47	43	34	0.618421	0.565789	1730	2078	1600.89	1.29803	0.0540053	637	2000	1942.73	1.02948	0.778793
HI1555	-	-	COG4591M	hypothetical protein	69	1	1	0	2	0.0144928	0	1	1	0.925369	1.08065	0.975336	0	2	0	DIV/0	DIV/0
HI1556	-	-	COG1052CHR	glycerate dehydrogenase	57	22	16	20	12	0.385965	0.350877	381	292	352.566	0.828215	0.378211	135	586	411.724	1.42328	0.331467
HI1557	-	kdsA	COG2877M	2-dehydro-3-deoxyphosphooctonate aldolase	42	0	3	N/A	N/A	0	N/A	0	3	0	DIV/0	DIV/0	N/A	N/A	N/A	N/A	N/A
HI1558	-	-	COG2912S	hypothetical protein	48	23	20	18	15	0.479167	0.375	459	355	424.744	0.835797	0.411039	155	447	472.72	0.945592	0.798455
HI1559	-	hemK	COG2890J	hypothetical protein	43	13	6	10	4	0.302326	0.232558	24	9	22.2089	0.405244	0.0838117	13	6	39.6475	0.151334	0.00406181
HI1560	-	-	COG1714S	hypothetical protein	29	16	9	13	7	0.551724	0.448276	316	198	292.417	0.677116	0.0361229	80	109	243.984	0.44675	0.250295
HI1561	-	prfA	COG0216J	peptide chain release factor 1	66	1	0	0	1	0.0151515	0	1	0	0.925369	0	DIV/0	0	1	0	DIV/0	DIV/0
HI1562	-	-	-	hypothetical protein	10	5	3	6	5	0.5	0.6	108	69	99.9399	0.690415	0.266753	41	137	125.042	1.09563	0.883115
HI1563	-	-	COG3101S	hypothetical protein	33	19	15	18	14	0.575758	0.545455	272	494	251.7	1.96265	0.0241534	115	785	350.728	2.2382	0.167074
HI1564	-	-	-	hypothetical protein	5	3	1	3	1	0.6	0.6	15	1	13.8805	0.0720433	0.198618	10	52	30.498	1.70503	0.75401
HI1564.1c	-	-	-	hypothetical protein	14	2	2	0	1	0.142857	0	8	5	7.40295	0.675406	0.284005	0	1	0	DIV/0	DIV/0	Duplications/Repeat (>25% of coding sequence is repeated in genome)
HI1565ma	+	-	-	similar to outer membrane receptor; artificial frameshift	223	157	157	154	142	0.704036	0.690583	5728	11263	5300.51	2.12489	8.32086e-11	2304	12386	7026.75	1.76269	1.46824e-07
HI1568	-	-	COG5005R	G protein	22	13	13	12	9	0.590909	0.545455	362	614	334.984	1.83293	0.0257888	166	347	506.268	0.685408	0.0745743
HI1570a	-	-	-	similar to NMA1315 and NMB1096 (Phage Mu protein F like protein); contains frameshifts	38	26	23	24	19	0.684211	0.631579	464	461	429.371	1.07366	0.657217	168	866	512.367	1.69019	0.125758
HI1571	-	-	COG4383S	hypothetical protein	13	8	6	7	1	0.615385	0.538462	92	319	85.1339	3.74704	0.153245	44	43	134.191	0.320438	0.0325586
HI1571.1	+	ftsN	-	hypothetical protein	12	6	6	6	2	0.5	0.5	89	109	82.3578	1.32349	0.346255	25	9	76.2451	0.11804	0.112431
HI1572b	-	-	-	similar to integrase; contains frameshifts	56	39	37	35	20	0.696429	0.625	1123	1313	1039.19	1.26348	0.075748	458	1578	1396.81	1.12972	0.621026
HI1573	+	pykA	COG0469G	pyruvate kinase	99	0	1	0	1	0	0	0	1	0	DIV/0	DIV/0	0	1	0	DIV/0	DIV/0
HI1574	+	dnaB	COG0305L	replicative DNA helicase	97	3	2	2	2	0.0309278	0.0206186	3	2	2.77611	0.720433	0.703107	16	36	48.7969	0.737752	0.492479
HI1575	+	alr	COG0787M	alanine racemase	73	0	5	0	1	0	0	0	5	0	DIV/0	DIV/0	0	1	0	DIV/0	DIV/0
HI1576	+	pgi	COG0166G	glucose-6-phosphate isomerase	104	62	39	60	16	0.596154	0.576923	988	278	914.265	0.30407	1.05066e-06	371	91	1131.48	0.0804258	1.43621e-06
HI1577b	+	-	-	similar to IS1016-V6 transposase; contains frameshifts	20	15	11	16	6	0.75	0.8	209	370	193.402	1.91311	0.203461	101	355	308.03	1.15248	0.851248
HI1578	+	lgtD	COG0463M	glycosyl transferase	121	106	97	99	85	0.876033	0.818182	4304	4885	3982.79	1.22653	0.0123712	1567	7463	4779.04	1.56161	0.00176491
HI1579	-	lpp	COG3133M	15 kDa peptidoglycan-associated lipoprotein	30	24	17	20	8	0.8	0.666667	336	273	310.924	0.878028	0.595672	114	175	347.678	0.50334	0.0521734
HI1581	-	-	COG3102S	hypothetical protein	18	14	11	8	9	0.777778	0.444444	162	189	149.91	1.26076	0.404215	56	225	170.789	1.31741	0.516368
HI1582	-	-	COG3102S	hypothetical protein	36	20	19	18	18	0.555556	0.5	467	597	432.147	1.38147	0.0402158	206	1163	628.26	1.85114	0.259747
HI1583	+	argS	COG0018J	arginyl-tRNA synthetase	122	6	5	1	4	0.0491803	0.00819672	6	5	5.55221	0.900542	0.87178	1	4	3.04981	1.31156	0.826019
HI1584	-	ilvH	COG0440E	acetolactate synthase 3 regulatory subunit	29	18	12	16	12	0.62069	0.551724	366	313	338.685	0.924162	0.707112	112	342	341.578	1.00123	0.998067
HI1585	-	ilvI	COG0028EH	acetolactate synthase 3 catalytic subunit	111	68	49	61	38	0.612613	0.54955	1060	1467	980.891	1.49558	0.484106	564	1145	1720.09	0.665663	0.00386899
HI1586	-	-	COG1757C	isoleucyl-tRNA synthetase	115	8	6	2	2	0.0695652	0.0173913	29	45	26.8357	1.67687	0.293159	9	33	27.4482	1.20226	0.758877
HI1587	+	hns	COG2916R	DNA-binding protein H-NS	27	13	5	9	3	0.481481	0.333333	120	45	111.044	0.405244	0.0479901	37	17	112.843	0.150652	0.0328842
HI1588	+	purU	COG0788F	formyltetrahydrofolate deformylase	70	36	28	36	24	0.514286	0.514286	779	911	720.862	1.26376	0.10623	295	1269	899.692	1.41048	0.119636
HI1589	+	aroA	COG0128E	3-phosphoshikimate 1-carboxyvinyltransferase	80	4	1	1	2	0.05	0.0125	4	1	3.70148	0.270162	0.233246	1	2	3.04981	0.65578	0.819705
HI1590	-	-	COG2256L	recombination factor protein RarA	78	55	44	47	38	0.705128	0.602564	1927	2255	1783.19	1.26459	0.27223	792	3336	2415.45	1.38111	0.086054
HI1591	-	lolA	COG2834M	outer-membrane lipoprotein carrier protein	40	2	2	1	0	0.05	0.025	7	2	6.47758	0.308757	0.521316	5	0	15.249	0	DIV/0
HI1595ma	-	ftsK	-	similar to cell division protein FtsK-related protein; contains frameshifts	192	39	5	16	6	0.203125	0.0833333	93	5	86.0593	0.0580995	5.44759e-08	20	6	60.9961	0.0983669	0.000113224
HI1596	-	lrp	COG1522K	leucine-responsive transcriptional regulator	31	14	11	11	13	0.451613	0.354839	169	290	156.387	1.85437	0.0994025	52	408	158.59	2.57267	0.0687301
HI1597	-	radA	COG1066O	DNA repair protein RadA	74	47	35	49	23	0.635135	0.662162	939	787	868.921	0.90572	0.44231	435	976	1326.67	0.735679	0.240719
HI1598	-	-	COG3025S	hypothetical protein	65	41	38	39	25	0.630769	0.6	983	1080	909.638	1.18729	0.132225	319	1189	972.888	1.22213	0.371555
HI1599	-	-	COG3219S	hypothetical protein	54	36	33	35	27	0.666667	0.648148	1512	1656	1399.16	1.18357	0.106817	510	1687	1555.4	1.08461	0.790403
HI1600	-	-	COG3220S	hypothetical protein	77	51	47	49	34	0.662338	0.636364	1335	1391	1235.37	1.12598	0.27323	430	1382	1311.42	1.05382	0.816576
HI1601	-	-	-	hypothetical protein	14	4	4	6	5	0.285714	0.428571	187	217	173.044	1.25402	0.469936	107	519	326.329	1.59042	0.508703	Duplications/Repeat (>25% of coding sequence is repeated in genome)
HI1602	-	-	COG2259S	hypothetical protein	37	24	20	23	13	0.648649	0.621622	408	341	377.551	0.90319	0.425298	140	415	426.973	0.971959	0.91508
HI1603	+	-	COG1392P	phosphate transport accessory protein	43	19	4	13	3	0.44186	0.302326	53	4	49.0446	0.0815585	0.000152066	20	6	60.9961	0.0983669	0.000443099
HI1604	+	-	COG0306P	phosphate permease	81	1	2	1	1	0.0123457	0.0123457	2	2	1.85074	1.08065	0.963002	5	1	15.249	0.065578	0.541689
HI1605	+	-	COG3103T	hypothetical protein	42	25	6	19	4	0.595238	0.452381	223	22	206.357	0.106611	0.000260605	54	4	164.689	0.0242881	3.27711e-06
HI1606	+	cca	COG0617J	multifunctional tRNA nucleotidyl transferase/2'3'-cyclic phosphodiesterase/2'nucleotidase/phosphatase	72	7	1	5	0	0.0972222	0.0694444	9	1	8.32832	0.120072	0.0215668	5	0	15.249	0	DIV/0
HI1607	+	lolB	COG3017M	outer membrane lipoprotein LolB	42	3	5	2	3	0.0714286	0.047619	91	147	84.2086	1.74567	0.281199	44	317	134.191	2.3623	0.201446
HI1608	+	ipk	COG1947I	4-diphosphocytidyl-2-C-methyl-D-erythritol kinase	54	0	2	0	3	0	0	0	2	0	DIV/0	DIV/0	0	3	0	DIV/0	DIV/0
HI1609	+	prsA	COG0462FE	ribose-phosphate pyrophosphokinase	56	3	1	N/A	N/A	0.0535714	N/A	9	9	8.32832	1.08065	0.863534	N/A	N/A	N/A	N/A	N/A
HI1610	-	tyrS	COG0162J	tyrosyl-tRNA synthetase	68	0	2	N/A	N/A	0	N/A	0	5	0	DIV/0	0.344042	N/A	N/A	N/A	N/A	N/A
HI1611	-	sfsA	COG1489R	sugar fermentation stimulation protein A	42	28	22	25	23	0.666667	0.595238	892	1033	825.429	1.25147	0.0168604	319	1135	972.888	1.16663	0.480679
HI1612	-	-	COG0534V	multidrug efflux protein	96	67	55	58	37	0.697917	0.604167	1951	2194	1805.39	1.21525	0.203543	516	1746	1573.7	1.10949	0.508599
HI1613	+	ribE	COG0307H	riboflavin synthase subunit alpha	48	3	1	1	2	0.0625	0.0208333	4	1	3.70148	0.270162	0.341934	1	2	3.04981	0.65578	0.819705
HI1614	-	pepN	COG0308E	aminopeptidase N	171	130	101	115	89	0.760234	0.672515	2687	1860	2486.47	0.748049	2.01775e-05	956	3738	2915.61	1.28206	0.110325
HI1615	+	purE	COG0041F	phosphoribosylaminoimidazole carboxylase catalytic subunit	26	22	13	18	8	0.846154	0.692308	752	167	695.877	0.239985	0.000947086	259	195	789.899	0.246867	0.000648288
HI1616	+	purK	COG0026F	phosphoribosylaminoimidazole carboxylase ATPase subunit	70	48	41	46	36	0.685714	0.657143	1611	1417	1490.77	0.950516	0.62745	564	1769	1720.09	1.02843	0.858677
HI1617	+	aspC	COG1448E	aromatic amino acid aminotransferase	70	40	5	35	1	0.571429	0.5	531	18	491.371	0.0366322	2.91307e-07	135	3	411.724	0.00728644	2.04691e-07
HI1618	-	-	COG1122P	ABC transporter ATP-binding protein	37	28	22	25	16	0.756757	0.675676	1055	707	976.264	0.724189	0.147392	358	1368	1091.83	1.25294	0.419418
HI1619a	-	-	-	similar to ABC-type cobalt transport system permease component; contains frameshifts	32	20	17	18	16	0.625	0.5625	631	415	583.908	0.710729	0.0321036	225	702	686.206	1.02302	0.933294
HI1621	-	cbiM	COG0310P	cobalt transport protein CbiM	36	22	18	18	11	0.611111	0.5	708	768	655.161	1.17223	0.333136	269	845	820.398	1.02999	0.917494
HI1622	-	-	-	hypothetical protein	29	23	17	21	15	0.793103	0.724138	817	402	756.026	0.531727	0.000139839	275	723	838.696	0.862052	0.39666
HI1623	+	merR2	COG0789K	mercuric resistance operon regulatory protein	27	20	15	15	8	0.740741	0.555556	438	298	405.312	0.735237	0.227636	133	187	405.624	0.461018	0.0572698
HI1624	-	-	COG5266P	branched chain amino acid ABC transporter periplasmic protein	42	27	23	25	19	0.642857	0.595238	711	429	657.937	0.652038	0.00832027	327	812	997.286	0.81421	0.39935
HI1625	-	-	COG0790R	hypothetical protein	39	29	28	30	30	0.74359	0.769231	1415	1539	1309.4	1.17535	0.292273	713	4368	2174.51	2.00873	0.0541671
HI1626	-	-	-	hypothetical protein	51	37	31	33	26	0.72549	0.647059	700	587	647.758	0.906202	0.587427	261	722	795.999	0.907036	0.71568
HI1627	+	-	COG0251J	hypothetical protein	21	13	8	12	7	0.619048	0.571429	188	296	173.969	1.70145	0.311522	68	154	207.387	0.742574	0.42398
HI1628	+	-	COG3105S	hypothetical protein	28	18	15	15	14	0.642857	0.535714	330	368	305.372	1.20509	0.382587	97	351	295.831	1.18649	0.626418
HI1629	-	-	COG0586S	hypothetical protein	51	1	1	0	1	0.0196078	0	1	1	0.925369	1.08065	0.975336	0	1	0	DIV/0	DIV/0
HI1630	+	rpL25	COG1825J	50S ribosomal protein L25	16	N/A	N/A	0	2	N/A	0	N/A	N/A	N/A	N/A	N/A	0	2	0	DIV/0	DIV/0
HI1631	-	-	-	hypothetical protein	44	27	27	24	16	0.613636	0.545455	656	949	607.042	1.56332	0.0722607	261	723	795.999	0.908292	0.716868
HI1632	+	-	COG0527E	hypothetical protein	23	17	13	15	10	0.73913	0.652174	319	508	295.193	1.72091	0.137808	137	495	417.823	1.18471	0.760425
HI1633	+	purA	COG0104F	adenylosuccinate synthetase	94	75	16	69	3	0.797872	0.734043	1938	80	1793.37	0.0446089	4.27736e-11	752	18	2293.45	0.00784843	2.30248e-12
HI1634	-	dapD	COG2171E	2,3,4,5-tetrahydropyridine-2,6-carboxylate N-succinyltransferase	51	1	2	0	2	0.0196078	0	1	2	0.925369	2.1613	0.63289	0	5	0	DIV/0	0.344042
HI1635	+	purR	COG1609K	DNA-binding transcriptional repressor PurR	65	43	27	31	16	0.661538	0.476923	837	526	774.534	0.679118	0.0241715	199	424	606.911	0.69862	0.239701
HI1636	+	ppc	COG2352C	phosphoenolpyruvate carboxylase	147	94	85	83	69	0.639456	0.564626	2997	3541	2773.33	1.2768	0.00190078	1289	5305	3931.2	1.34946	0.0691021
HI1637	-	-	COG3106R	hypothetical protein	74	49	40	44	39	0.662162	0.594595	1299	1313	1202.05	1.0923	0.438658	466	2222	1421.21	1.56346	0.013961
HI1638	+	sapA	COG4166E	anti peptide resistance ABC transporter periplasmic protein	136	61	30	37	27	0.448529	0.272059	520	248	481.192	0.515387	0.000768309	153	317	466.62	0.679353	0.286815
HI1639	+	sapB	COG4168V	peptide ABC transporter permease protein	86	46	25	40	23	0.534884	0.465116	559	320	517.281	0.618619	0.0533849	218	470	664.857	0.706918	0.244213
HI1640	+	sapC	COG4171V	peptide ABC transporter permease protein	83	25	4	9	8	0.301205	0.108434	58	15	53.6714	0.279478	0.00385123	11	8	33.5479	0.238465	0.0305369
HI1641	+	sapD	COG4170V	peptide ABC transporter ATP-binding protein	71	2	1	1	1	0.028169	0.0140845	2	1	1.85074	0.540325	0.701777	1	1	3.04981	0.32789	0.701709
HI1642	+	sapF	COG4167V	anti peptide resistance ABC transporter ATPase	63	32	8	12	1	0.507937	0.190476	176	57	162.865	0.349983	4.46148e-05	48	126	146.391	0.860711	0.655515
HI1643	+	-	COG2855S	hypothetical protein	73	51	42	46	35	0.69863	0.630137	1217	1373	1126.17	1.21917	0.177619	493	1541	1503.55	1.02491	0.886986
HI1644	-	truA	COG0101J	tRNA pseudouridine synthase A	37	16	6	12	3	0.432432	0.324324	40	9	37.0148	0.243146	0.00120937	30	3	91.4942	0.032789	0.00602582
HI1645	+	fbp	COG0158G	fructose-1,6-bisphosphatase	74	55	51	50	38	0.743243	0.675676	2198	3590	2033.96	1.76503	8.53177e-05	1113	4380	3394.43	1.29035	0.121234
HI1646m	-	cmk	COG0283F	cytidylate kinase	40	3	0	2	0	0.075	0.05	9	0	8.32832	0	0.272393	2	0	6.09961	0	DIV/0	Duplications/Repeat (>25% of coding sequence is repeated in genome)
HI1647	+	pdxS	COG0214H	pyridoxal biosynthesis lyase PdxS	36	28	17	25	6	0.777778	0.694444	682	292	631.102	0.462683	0.00748174	199	114	606.911	0.187836	0.000808536
HI1648	+	pdxT	COG0311H	glutamine amidotransferase subunit PdxT	36	26	17	17	8	0.722222	0.472222	752	233	695.877	0.334829	0.0161035	308	122	939.34	0.129878	0.0121706
HI1649	-	dld	COG0277C	D-lactate dehydrogenase	103	66	55	65	44	0.640777	0.631068	1670	2005	1545.37	1.29743	0.0379378	657	2408	2003.72	1.20176	0.31125
HI1650	+	-	-	hypothetical protein	5	3	3	3	0	0.6	0.6	33	18	30.5372	0.589445	0.120542	10	0	30.498	0	0.214326
HI1651	-	-	-	hypothetical protein	24	10	10	11	7	0.416667	0.458333	147	251	136.029	1.84519	0.144768	82	224	250.084	0.895699	0.85843	Duplications/Repeat (>25% of coding sequence is repeated in genome)
HI1652	-	spr	COG0791M	lipoprotein	46	34	31	33	23	0.73913	0.717391	744	992	688.475	1.44087	0.0969301	282	1201	860.045	1.39644	0.222632
HI1653	-	tldD	COG0312R	hypothetical protein	88	61	54	58	41	0.693182	0.659091	1838	2019	1700.83	1.18707	0.231606	650	3080	1982.37	1.55369	0.133323
HI1654	-	-	COG0313R	hypothetical protein	52	30	20	19	4	0.576923	0.365385	479	308	443.252	0.694865	0.0943709	50	18	152.49	0.11804	4.71206e-05
HI1655	+	yraM	COG3107R	antigen	113	5	5	2	0	0.0442478	0.0176991	19	5	17.582	0.284382	0.403313	2	0	6.09961	0	DIV/0
HI1656	+	-	COG0792L	hypothetical protein	20	12	11	11	9	0.6	0.55	212	209	196.178	1.06536	0.651619	163	374	497.118	0.752336	0.513016
HI1657	+	-	COG0279G	hypothetical protein	41	29	17	25	18	0.707317	0.609756	507	348	469.162	0.741748	0.0619019	157	485	478.819	1.01291	0.965977
HI1658	+	yraP	COG2823R	predicted outer membrane lipoprotein	32	18	6	11	1	0.5625	0.34375	184	33	170.268	0.193812	8.28583e-05	26	1	79.2949	0.0126111	0.000157601
HI1659	+	nrdA	COG0209F	ribonucleotide-diphosphate reductase subunit alpha	170	1	2	1	5	0.00588235	0.00588235	2	2	1.85074	1.08065	0.963002	1	6	3.04981	1.96734	0.528777
HI1660	+	nrdB	COG0208F	ribonucleotide-diphosphate reductase subunit beta	78	3	0	0	4	0.0384615	0	3	0	2.77611	0	DIV/0	0	4	0	DIV/0	DIV/0
HI1661	-	sucB	COG0508C	2-oxoglutarate dehydrogenase E2 component dihydrolipoamide succinyltransferase	72	49	36	39	18	0.680556	0.541667	680	468	629.251	0.743741	0.023946	256	459	780.75	0.587896	0.0179253
HI1662	-	sucA	COG0567C	2-oxoglutarate dehydrogenase E1 component	168	104	77	86	48	0.619048	0.511905	1620	1130	1499.1	0.753787	0.00238638	538	2104	1640.8	1.28231	0.387863
HI1663	-	-	COG0491R	hypothetical protein	37	17	16	15	13	0.459459	0.405405	384	358	355.342	1.00748	0.965037	154	1009	469.67	2.14832	0.172967
HI1664	-	-	COG0084L	hypothetical protein	49	35	33	33	27	0.714286	0.673469	1107	1092	1024.38	1.06601	0.709123	456	2318	1390.71	1.66677	0.0275859
HI1665	-	-	COG3108S	hypothetical protein	6	5	3	4	1	0.833333	0.666667	177	24	163.79	0.146529	0.0235135	71	7	216.536	0.0323272	0.0581329
HI1666	-	-	COG3108S	hypothetical protein	33	22	16	22	14	0.666667	0.666667	516	157	477.49	0.328802	0.000815845	241	204	735.003	0.27755	7.57984e-06
HI1667	-	-	COG2989S	hypothetical protein	117	86	71	78	58	0.735043	0.666667	1752	1860	1621.25	1.14727	0.164066	603	2436	1839.03	1.32461	0.16657
HI1668	-	prc	COG0793M	carboxy-terminal protease	150	73	19	56	16	0.486667	0.373333	405	55	374.774	0.146755	4.35671e-11	152	195	463.57	0.420648	0.0143924
HI1669a	-	-	-	similar to ProP effector; contains frameshifts	38	23	15	20	9	0.605263	0.526316	220	120	203.581	0.589445	0.103928	123	115	375.126	0.306564	0.000933163
HI1671	+	-	COG2995S	hypothetical protein	111	80	70	73	59	0.720721	0.657658	1652	1677	1528.71	1.097	0.348275	744	2550	2269.05	1.12382	0.498829
HI1672	+	-	COG3008R	hypothetical protein	206	150	118	122	104	0.728155	0.592233	3964	4351	3668.16	1.18615	0.067148	1634	5795	4983.38	1.16287	0.210738
HI1673	-	moaE	COG0314H	molybdopterin converting factor subunit 2	24	15	7	12	7	0.625	0.5	246	172	227.641	0.755576	0.291749	81	260	247.034	1.05249	0.948182
HI1674	-	moaD	COG1977H	molybdopterin synthase small subunit	11	5	2	5	2	0.454545	0.454545	36	6	33.3133	0.180108	0.0915005	10	24	30.498	0.786936	0.680336
HI1675	-	moaC	COG0315H	molybdenum cofactor biosynthesis protein MoaC	29	15	7	12	5	0.517241	0.413793	87	34	80.5071	0.422323	0.00909843	33	17	100.644	0.168913	0.0014746
HI1676	-	moaA	COG2896H	molybdenum cofactor biosynthesis protein A	61	37	34	30	26	0.606557	0.491803	893	684	826.355	0.827732	0.152645	281	944	856.995	1.10152	0.752385
HI1677	+	ytfE	COG2846D	iron-sulfur cluster repair di-iron protein	44	30	28	26	20	0.681818	0.590909	1050	1250	971.637	1.28649	0.17746	401	1215	1222.97	0.993482	0.981659
HI1678	+	kpsF	COG0794M	arabinose-5-phosphate isomerase	60	5	1	4	2	0.0833333	0.0666667	39	15	36.0894	0.415635	0.514286	4	2	12.1992	0.163945	0.103117
HI1679	+	yrbI	COG1778R	phosphatase	27	16	7	11	3	0.592593	0.407407	116	106	107.343	0.987491	0.97065	27	30	82.3447	0.364322	0.10484
HI1680	-	-	COG1289S	hypothetical protein	165	120	92	110	74	0.727273	0.666667	3104	2248	2872.35	0.782636	0.00628655	1341	2481	4089.79	0.606633	0.000927874
HI1681	-	-	COG3110S	hypothetical protein	37	28	19	20	13	0.756757	0.540541	549	652	508.028	1.28339	0.394518	171	390	521.517	0.747819	0.334568
HI1682	+	sohB	COG0616OU	putative periplasmic protease	65	41	34	41	24	0.630769	0.630769	1357	1289	1255.73	1.0265	0.752724	508	1241	1549.3	0.801006	0.265588
HI1683	+	-	COG4657C	Na(+)-translocating NADH-quinone reductase subunit E	48	2	1	0	3	0.0416667	0	2	1	1.85074	0.540325	0.701777	0	3	0	DIV/0	DIV/0
HI1684	+	-	COG2878C	electron transport complex protein RnfB	33	3	1	1	0	0.0909091	0.030303	17	2	15.7313	0.127135	0.336722	2	0	6.09961	0	DIV/0
HI1685	+	-	COG4656C	electron transport complex protein RnfC	112	5	5	1	4	0.0446429	0.00892857	34	39	31.4625	1.23957	0.215081	21	68	64.0459	1.06174	0.919393	Duplications/Repeat (>25% of coding sequence is repeated in genome)
HI1686	+	rnfD	COG4658C	electron transport complex protein RnfD	72	2	1	1	4	0.0277778	0.0138889	2	4	1.85074	2.1613	0.686113	2	4	6.09961	0.65578	0.782149
HI1687	+	rnfG	COG4659C	electron transport complex protein RnfG	43	0	1	0	1	0	0	0	1	0	DIV/0	DIV/0	0	1	0	DIV/0	DIV/0
HI1688	+	-	COG4660C	electron transport complex RsxE subunit	45	1	0	2	2	0.0222222	0.0444444	1	0	0.925369	0	DIV/0	2	2	6.09961	0.32789	0.445199
HI1689	+	nth	COG0177L	endonuclease III	48	30	27	28	12	0.625	0.583333	412	386	381.252	1.01245	0.929189	196	434	597.762	0.726042	0.321842
HI1690	+	-	COG0733R	sodium-dependent transporter	103	58	33	44	25	0.563107	0.427184	426	307	394.207	0.778778	0.221599	187	918	570.314	1.60964	0.181319
HI1691	-	modC	COG4148P	molybdate transporter ATP-binding protein	63	39	31	34	23	0.619048	0.539683	1309	1256	1211.31	1.0369	0.794218	400	1340	1219.92	1.09843	0.502776
HI1692	-	modB	COG4149P	molybdate ABC transporter permease protein	35	23	16	23	14	0.657143	0.657143	451	556	417.341	1.33224	0.0470072	172	458	524.566	0.873102	0.679493
HI1693	-	modA	COG0725P	molybdenum ABC transporter periplasmic-binding protein	49	29	25	24	16	0.591837	0.489796	570	561	527.46	1.06359	0.730475	158	526	481.869	1.09158	0.835134
HI1694	+	modE (lsgG)	COG2005R	molybdenum transport protein, modulates wecA	34	17	15	13	12	0.5	0.382353	281	231	260.029	0.888364	0.627381	82	546	250.084	2.18327	0.126264
HI1695	-	lsgF	COG0463M	galactosyltransferase	45	27	20	22	19	0.6	0.488889	755	821	698.654	1.17512	0.337996	326	824	994.236	0.828777	0.396312
HI1696	-	lsgE	COG1216R	N-acetylglucosaminyltransferase	73	33	11	24	2	0.452055	0.328767	171	33	158.238	0.208546	0.000120456	64	2	195.188	0.0102466	8.66142e-06
HI1697	-	lsgD	COG3306M	galactosyltransferase	60	36	22	18	5	0.6	0.3	251	255	232.268	1.09787	0.784021	69	5	210.437	0.0237601	0.000318277
HI1698	-	lsgC	COG0438M	putative galactosyltransferase	93	50	26	39	2	0.537634	0.419355	363	124	335.909	0.369148	0.000964939	112	7	341.578	0.0204931	1.32981e-08
HI1699	-	lsgB	-	putative sialyltransferase	87	31	7	15	2	0.356322	0.172414	107	16	99.0145	0.161593	0.00169104	33	13	100.644	0.129169	0.00466061
HI1700	-	lsgA	COG2244R	putative polysaccharide flippase	114	7	3	11	4	0.0614035	0.0964912	10	3	9.25369	0.324195	0.194688	14	4	42.6973	0.0936828	0.00299089
HI1701	+	-	COG1434S	hypothetical protein	61	6	0	2	3	0.0983607	0.0327869	15	0	13.8805	0	0.114668	5	6	15.249	0.393468	0.547624
HI1702	-	metE	COG0620E	5-methyltetrahydropteroyltriglutamate--homocysteine S-methyltransferase	149	93	8	78	7	0.624161	0.52349	1099	15	1016.98	0.0147495	7.02443e-10	400	7	1219.92	0.00573807	4.55306e-10
HI1703	-	lptG	COG0795R	hypothetical protein,lptG,permease, LPS export system	88	5	3	0	3	0.0568182	0	10	4	9.25369	0.43226	0.242814	0	3	0	DIV/0	DIV/0
HI1704	-	lptF	COG0795R	hypothetical protein,lptF,permease, LPS export system	76	2	5	1	3	0.0263158	0.0131579	18	6	16.6566	0.360217	0.547817	1	3	3.04981	0.983669	0.99096
HI1705	+	pepA	COG0260E	leucyl aminopeptidase	85	53	35	43	22	0.623529	0.505882	1272	1105	1177.07	0.938772	0.484479	403	2186	1229.07	1.77858	0.302701
HI1706	-	betT	COG1292M	high affinity choline transport protein	160	109	98	96	82	0.68125	0.6	3147	5478	2912.14	1.88109	0.147328	1278	4668	3897.65	1.19764	0.0491696
HI1707	-	firS (ygiY)	COG0642T	sensor protein QseC	82	52	29	42	21	0.634146	0.512195	638	299	590.385	0.506449	3.29146e-05	272	407	829.547	0.490629	0.00673157
HI1708	-	firR (ygiX)	COG0745TK	transcriptional regulatory protein	44	29	18	23	20	0.659091	0.522727	457	503	422.894	1.18942	0.252822	245	1048	747.202	1.40257	0.34565
HI1709	-	-	COG3111S	hypothetical protein	23	15	14	16	12	0.652174	0.695652	415	560	384.028	1.45823	0.13894	189	569	576.413	0.987139	0.958094
HI1710	-	-	-	hypothetical protein	7	6	6	6	4	0.857143	0.857143	107	88	99.0145	0.888759	0.590665	31	201	94.544	2.126	0.555344
HI1711	-	crr	COG2190G	PTS system glucose-specific transporter subunit	26	16	9	14	3	0.615385	0.538462	342	161	316.476	0.508727	0.10482	121	223	369.026	0.604293	0.243627
HI1712	-	ptsI	COG1080G	phosphoenolpyruvate-protein phosphotransferase	118	49	21	21	3	0.415254	0.177966	213	165	197.104	0.837123	0.482631	31	37	94.544	0.391352	0.126452
HI1713	-	ptsH	COG1925G	phosphocarrier protein HPr	13	10	6	8	4	0.769231	0.615385	128	74	118.447	0.624751	0.15664	43	75	131.142	0.571901	0.0220984
HI1714	-	-	COG1162R	ribosome-associated GTPase	56	2	1	N/A	N/A	0.0357143	N/A	2	1	1.85074	0.540325	0.701777	N/A	N/A	N/A	N/A	N/A
HI1715	+	-	COG1949A	oligoribonuclease	39	N/A	N/A	1	0	N/A	0.025641	N/A	N/A	N/A	N/A	N/A	1	0	3.04981	0	DIV/0
HI1716	-	rfe(wecA)	COG0472M	undecaprenyl-phosphate alpha-N-acetylglucosaminyltransferase	77	53	43	53	45	0.688312	0.688312	1337	2086	1237.22	1.68604	0.00177764	550	2603	1677.39	1.55181	0.0235282
HI1717c	-	-	-	hypothetical protein	7	5	3	4	4	0.714286	0.571429	39	25	36.0894	0.692724	0.222701	23	108	70.1455	1.53966	0.507523
HI1718	-	-	-	hypothetical protein	61	41	40	40	30	0.672131	0.655738	884	1065	818.026	1.30191	0.0399886	338	2129	1030.83	2.06532	0.0109116
HI1719	-	glnD	COG2844O	PII uridylyl-transferase	148	47	32	44	23	0.317568	0.297297	836	1184	773.608	1.53049	0.211741	363	882	1107.08	0.796691	0.482509
HI1720	+	-	COG2963L	hypothetical protein	28	5	5	3	7	0.178571	0.107143	115	162	106.417	1.52231	0.50756	15	66	45.7471	1.44272	0.349266	Duplications/Repeat (>25% of coding sequence is repeated in genome)
HI1721	+	-	COG2801L	transposase	51	16	16	17	12	0.313725	0.333333	545	524	504.326	1.03901	0.80614	186	506	567.264	0.892001	0.733603	Duplications/Repeat (>25% of coding sequence is repeated in genome)
HI1722	-	map	COG0024J	methionine aminopeptidase	54	1	0	1	3	0.0185185	0.0185185	1	0	0.925369	0	DIV/0	1	3	3.04981	0.983669	0.99096
HI1723	+	erpA	COG0316S	iron-sulfur cluster insertion protein ErpA	23	1	0	N/A	N/A	0.0434783	N/A	1	0	0.925369	0	DIV/0	N/A	N/A	N/A	N/A	N/A
HI1724	+	-	COG3112S	hypothetical protein	19	13	11	14	12	0.684211	0.736842	333	463	308.148	1.50253	0.0326312	148	678	451.371	1.50209	0.375746
HI1725	+	ponB	COG0744M	penicillin-binding protein 1B	145	88	74	83	64	0.606897	0.572414	2035	1880	1883.13	0.99834	0.985732	808	4413	2464.24	1.79081	0.0055527
HI1726	+	purC	COG0152F	phosphoribosylaminoimidazole-succinocarboxamide synthase	59	33	19	30	14	0.559322	0.508475	1095	262	1013.28	0.258566	1.99559e-05	385	479	1174.17	0.407946	0.00746731
HI1727	+	argG	COG0137E	argininosuccinate synthase	84	53	52	49	34	0.630952	0.583333	1129	1240	1044.74	1.1869	0.13219	567	1698	1729.24	0.981935	0.932641
HI1728	-	-	COG1914P	hypothetical protein	83	70	37	62	19	0.843373	0.746988	1236	473	1143.76	0.41355	4.1076e-06	502	353	1531	0.230568	1.97203e-07
HI1729m	-	-	COG1540R	LamB/YcsF family protein	35	24	15	22	12	0.685714	0.628571	812	208	751.4	0.276817	0.00358986	296	408	902.742	0.451956	0.00289285
HI1730	-	-	COG1984E	hypothetical protein	53	27	19	27	14	0.509434	0.509434	786	263	727.34	0.361592	0.00114836	352	379	1073.53	0.35304	0.0104964
HI1731	-	-	COG2049E	hypothetical protein	33	23	12	20	14	0.69697	0.606061	724	348	669.967	0.519428	0.00407622	277	395	844.796	0.467569	0.0207939
HI1731a	-	-	COG5295UW	Hsf-like protein	179	98	73	80	51	0.547486	0.446927	1444	2054	1336.23	1.53716	0.00995535	643	1650	1961.02	0.841397	0.246018
HI1732b	-	hia	-	similar to adhesin; contains frameshifts	59	35	31	35	27	0.59322	0.59322	589	648	545.042	1.1889	0.388981	286	1006	872.244	1.15335	0.534291
HI1733	-	rnb	COG4776K	exoribonuclease II	101	53	35	43	22	0.524752	0.425743	675	604	624.624	0.966982	0.793449	236	903	719.754	1.2546	0.53461
HI1734	-	fabI	COG0623I	enoyl reductase	44	0	1	0	1	0	0	0	1	0	DIV/0	DIV/0	0	1	0	DIV/0	DIV/0
HI1735	+	prfC	COG4108J	peptide chain release factor 3	82	44	36	41	28	0.536585	0.5	397	355	367.371	0.966324	0.821326	200	550	609.961	0.901697	0.667374
HI1736	-	-	-	hypothetical protein	25	17	20	16	9	0.68	0.64	245	317	226.715	1.39823	0.108682	114	119	347.678	0.342271	0.00219534
HI1737	-	-	COG1687E	putative branched-chain amino acid permease	30	16	13	14	12	0.533333	0.466667	316	344	292.417	1.1764	0.370174	115	446	350.728	1.27164	0.367797
HI1738	-	-	COG1296E	putative branched-chain amino acid permease	73	46	43	44	42	0.630137	0.60274	902	1282	834.683	1.53591	0.0238667	327	1513	997.286	1.51712	0.124654
HI1739	-	metR	COG0583K	transcriptional activator	66	40	26	35	22	0.606061	0.530303	797	547	737.519	0.741676	0.100184	318	712	969.838	0.734143	0.154174
HI1739.1	-	lldD	COG1304C	L-lactate dehydrogenase	67	41	38	36	32	0.61194	0.537313	602	2236	557.072	4.01384	0.00073245	213	2919	649.608	4.49348	0.00106207
HI1739.2	-	murI	COG0796M	glutamate racemase	56	2	2	N/A	N/A	0.0357143	N/A	3	2	2.77611	0.720433	0.803653	N/A	N/A	N/A	N/A	N/A
HI1740	-	recG	COG1200LK	ATP-dependent DNA helicase	114	36	6	20	4	0.315789	0.175439	190	34	175.82	0.193379	1.23396e-05	68	7	207.387	0.0337534	0.00029237
HI1741	-	spoT	COG0317TK	guanosine-3'5'-bis(diphosphate) 3'- pyrophosphohydrolase	119	19	8	15	10	0.159664	0.12605	145	12	134.179	0.0894331	0.0156038	87	145	265.333	0.546483	0.0350021
HI1742	-	rpoZ	COG1758K	DNA-directed RNA polymerase subunit omega	14	6	3	6	2	0.428571	0.428571	75	31	69.4027	0.446669	0.337838	23	181	70.1455	2.58035	0.403108
HI1743	-	gmk	COG0194F	guanylate kinase	39	5	1	2	3	0.128205	0.0512821	24	8	22.2089	0.360217	0.0109766	6	46	18.2988	2.51382	0.546956
a. Not listed in the NC_000907. ptt file from NCBI. Genes are from the KEGG database contain frameshifts, however genome sequence of Rd AW indicates full length open reading frames (HI0219a and HI1670 from the NCBI NC_000907. ptt file contain truncated sequences of HI0220 and HI1669, respectively).
b. Not listed in the NC_000907. ptt file from NCBI. Genes are from KEGG database contain frameshifts and are confirmed to be present in RdAW
c. Not listed in the NC_000907. ptt file from NCBI. Hypothetical genes are from JCVI CMR database.
(footnotes designated in superscript on Gene IDs)
