# Supplementary material for: Suppression of Alternative Lipooligosaccharide Glycosyltransferase Activity by UDP-Galactose Epimerase Enhances Murine Lung Infection and Evasion of Serum IgM
Source: Front Cell Infect Microbiol. 2019 May 15;9:160. doi: 10.3389/fcimb.2019.00160 (PMC6530457; doi:10.3389/fcimb.2019.00160)
Supplement: Supplementary file 3 [file Table_3.XLSX]

## Sheet: Sheet1
Supplementary Table 3 Gene essentiality defined by EL-ARTIST in H. influenzae.
Total read counts and no. of TA site insertions assigned to a specific coding region were tabulated from in vitro parent and lic2A libraries.
'parent' refers to parent library
'lic2A' refers to lic2A library
	parent		lic2A		Gene Essentiality assigned by EL-ARTIST with HMMa
Gene ID	Reads	no.TA sites	Reads	no.TA sites	parent library	lic2A library
HI0001	24	5	13	1	Essential for optimal growth	Essential for optimal growth
HI0002	1898	78	593	68	nonEssential for growth	nonEssential for growth
HI0003	1565	35	533	35	nonEssential for growth	nonEssential for growth
HI0004	19	3	13	3	Essential for optimal growth	Essential for optimal growth
HI0005	1111	42	368	36	nonEssential for growth	nonEssential for growth
HI0006m	6006	169	1857	149	nonEssential for growth	nonEssential for growth
HI0007	1470	41	412	37	nonEssential for growth	nonEssential for growth
HI0008	4810	33	1380	31	nonEssential for growth	nonEssential for growth
HI0009	1393	49	411	41	nonEssential for growth	nonEssential for growth
HI0010	680	25	208	20	nonEssential for growth	nonEssential for growth
HI0011	228	18	104	18	nonEssential for growth	nonEssential for growth
HI0012	1871	53	1167	48	nonEssential for growth	nonEssential for growth
HI0013	227	5	80	4	Essential for optimal growth	Essential for optimal growth
HI0014	21	12	7	5	Essential for optimal growth	Essential for optimal growth
HI0015	10	4	5	3	Essential for optimal growth	Essential for optimal growth
HI0016	212	52	48	29	domainEssential	Essential for optimal growth
HI0017	704	21	226	17	nonEssential for growth	nonEssential for growth
HI0018	1607	29	546	26	nonEssential for growth	nonEssential for growth
HI0019	1045	73	308	61	nonEssential for growth	nonEssential for growth
HI0020	5069	100	1754	94	nonEssential for growth	nonEssential for growth
HI0021	1777	51	533	43	nonEssential for growth	DomainEssential
HI0022	1568	60	501	49	nonEssential for growth	nonEssential for growth
HI0023	1175	44	441	38	nonEssential for growth	nonEssential for growth
HI0024	163	9	53	8	nonEssential for growth	nonEssential for growth
HI0025	1943	54	697	54	nonEssential for growth	nonEssential for growth
HI0026	1	1	0	0	Essential for optimal growth	Essential for optimal growth
HI0027	562	8	173	7	Essential for optimal growth	Essential for optimal growth
HI0028	2	2	0	0	Essential for optimal growth	Essential for optimal growth
HI0029	1387	62	366	53	nonEssential for growth	nonEssential for growth
HI0030	1392	54	437	45	nonEssential for growth	nonEssential for growth
HI0031	153	32	79	20	domainEssential	Essential for optimal growth
HI0032	446	67	158	49	domainEssential	DomainEssential
HI0033	215	16	113	16	nonEssential for growth	nonEssential for growth
HI0034	479	16	199	15	nonEssential for growth	nonEssential for growth
HI0035	2628	86	1511	82	nonEssential for growth	nonEssential for growth
HI0036	3714	103	9696	101	nonEssential for growth	nonEssential for growth
HI0037	96	31	67	28	domainEssential	nonEssential for growth
HI0038	289	38	76	17	domainEssential	Essential for optimal growth
HI0039	107	20	45	18	domainEssential	DomainEssential
HI0040	1164	43	309	36	nonEssential for growth	nonEssential for growth
HI0041	172	29	53	20	nonEssential for growth	nonEssential for growth
HI0042	681	28	199	25	nonEssential for growth	nonEssential for growth
HI0043	678	44	292	38	nonEssential for growth	nonEssential for growth
HI0044	1646	44	381	40	nonEssential for growth	nonEssential for growth
HI0045	722	22	244	20	nonEssential for growth	nonEssential for growth
HI0046	222	13	93	10	nonEssential for growth	nonEssential for growth
HI0047	481	28	184	27	nonEssential for growth	nonEssential for growth
HI0048	1286	58	482	49	nonEssential for growth	nonEssential for growth
HI0049	1383	55	479	49	nonEssential for growth	nonEssential for growth
HI0050m	3835	92	1409	88	nonEssential for growth	nonEssential for growth
HI0051	1720	47	521	44	nonEssential for growth	nonEssential for growth
HI0052	1919	75	776	68	nonEssential for growth	nonEssential for growth
HI0053	1399	58	539	51	nonEssential for growth	nonEssential for growth
HI0054	244	9	52	3	Essential for optimal growth	Essential for optimal growth
HI0055	946	59	492	55	nonEssential for growth	nonEssential for growth
HI0056	63	4	35	4	Essential for optimal growth	Essential for optimal growth
HI0057	2430	81	758	73	nonEssential for growth	nonEssential for growth
HI0058	2	2	1	1	Essential for optimal growth	Essential for optimal growth
HI0059	1	1	0	0	Essential for optimal growth	Essential for optimal growth
HI0060	18	5	8	3	Essential for optimal growth	Essential for optimal growth
HI0061	1473	87	471	72	nonEssential for growth	nonEssential for growth
HI0062	101	10	13	7	nonEssential for growth	nonEssential for growth
HI0063	665	43	269	37	nonEssential for growth	nonEssential for growth
HI0064	38	6	20	7	Essential for optimal growth	Essential for optimal growth
HI0065	14	3	3	2	Essential for optimal growth	Essential for optimal growth
HI0066	809	63	203	39	nonEssential for growth	DomainEssential
HI0067	893	53	313	44	nonEssential for growth	DomainEssential
HI0068	70	5	21	5	Essential for optimal growth	Essential for optimal growth
HI0069	2279	112	873	100	nonEssential for growth	nonEssential for growth
HI0070	2101	71	666	64	nonEssential for growth	nonEssential for growth
HI0071	125	7	26	2	Essential for optimal growth	Essential for optimal growth
HI0072	3	3	0	0	Essential for optimal growth	Essential for optimal growth
HI0073	367	16	132	12	nonEssential for growth	nonEssential for growth
HI0074	1040	31	287	26	nonEssential for growth	nonEssential for growth
HI0075	3173	87	1132	83	nonEssential for growth	nonEssential for growth
HI0076	661	31	161	30	nonEssential for growth	nonEssential for growth
HI0077	1402	36	565	33	nonEssential for growth	nonEssential for growth
HI0078	12	2	16	2	Essential for optimal growth	Essential for optimal growth
HI0079	518	23	193	16	nonEssential for growth	nonEssential for growth
HI0080	1228	26	445	25	nonEssential for growth	nonEssential for growth
HI0081	1027	29	358	23	nonEssential for growth	nonEssential for growth
HI0082	677	16	262	16	nonEssential for growth	nonEssential for growth
HI0083	152	6	64	6	nonEssential for growth	nonEssential for growth
HI0084	286	4	104	3	Essential for optimal growth	Essential for optimal growth
HI0085	2521	48	942	45	nonEssential for growth	nonEssential for growth
HI0086	3059	59	1062	56	nonEssential for growth	nonEssential for growth
HI0087	86	6	53	4	Essential for optimal growth	Essential for optimal growth
HI0088	7	5	2	2	Essential for optimal growth	Essential for optimal growth
HI0089	171	3	65	6	Essential for optimal growth	Essential for optimal growth
HI0090	838	30	339	28	nonEssential for growth	nonEssential for growth
HI0091	1449	44	495	40	nonEssential for growth	nonEssential for growth
HI0092	2055	62	740	58	nonEssential for growth	nonEssential for growth
HI0093	747	40	289	37	nonEssential for growth	nonEssential for growth
HI0094	610	19	167	16	nonEssential for growth	nonEssential for growth
HI0095	756	31	254	32	nonEssential for growth	nonEssential for growth
HI0096	2334	52	999	48	nonEssential for growth	nonEssential for growth
HI0097	436	35	26	15	nonEssential for growth	Essential for optimal growth
HI0098	1900	82	169	55	nonEssential for growth	nonEssential for growth
HI0099	566	42	80	29	nonEssential for growth	nonEssential for growth
HI0101	294	18	91	17	nonEssential for growth	nonEssential for growth
HI0102	8	5	4	1	Essential for optimal growth	Essential for optimal growth
HI0103	121	10	34	7	nonEssential for growth	nonEssential for growth
HI0104	2963	86	1096	75	nonEssential for growth	nonEssential for growth
HI0105	502	31	185	30	nonEssential for growth	nonEssential for growth
HI0106	1	1	0	0	Essential for optimal growth	Essential for optimal growth
HI0107	1449	56	530	48	nonEssential for growth	nonEssential for growth
HI0108	2090	57	726	46	nonEssential for growth	nonEssential for growth
HI0109	139	16	40	11	nonEssential for growth	nonEssential for growth
HI0110	21	3	4	2	Essential for optimal growth	Essential for optimal growth
HI0111	329	26	122	20	nonEssential for growth	nonEssential for growth
HI0112	258	15	98	13	nonEssential for growth	nonEssential for growth
HI0113	2511	165	946	145	nonEssential for growth	nonEssential for growth
HI0114	222	12	104	11	nonEssential for growth	nonEssential for growth
HI0116	1403	69	516	58	nonEssential for growth	nonEssential for growth
HI0117	2515	60	937	55	nonEssential for growth	nonEssential for growth
HI0118	1528	46	549	40	nonEssential for growth	nonEssential for growth
HI0119	684	45	208	37	nonEssential for growth	nonEssential for growth
HI0120	424	33	182	27	nonEssential for growth	nonEssential for growth
HI0121	1538	70	650	61	nonEssential for growth	nonEssential for growth
HI0122	2444	72	968	67	nonEssential for growth	nonEssential for growth
HI0123	89	6	30	6	Essential for optimal growth	Essential for optimal growth
HI0124	20	2	11	1	Essential for optimal growth	Essential for optimal growth
HI0125	2718	75	983	67	nonEssential for growth	nonEssential for growth
HI0126	1248	45	428	43	nonEssential for growth	nonEssential for growth
HI0129	3753	100	1381	89	nonEssential for growth	nonEssential for growth
HI0131	1711	48	652	45	nonEssential for growth	nonEssential for growth
HI0132	1113	35	702	32	nonEssential for growth	nonEssential for growth
HI0133	653	31	251	29	nonEssential for growth	nonEssential for growth
HI0134	967	50	449	45	nonEssential for growth	nonEssential for growth
HI0135	3534	74	1252	67	nonEssential for growth	nonEssential for growth
HI0136	2	2	0	0	Essential for optimal growth	Essential for optimal growth
HI0137	167	8	63	6	Essential for optimal growth	Essential for optimal growth
HI0138	261	16	98	14	domainEssential	nonEssential for growth
HI0139	26	4	8	1	Essential for optimal growth	Essential for optimal growth
HI0140	82	7	24	3	Essential for optimal growth	Essential for optimal growth
HI0141	268	31	84	18	nonEssential for growth	DomainEssential
HI0142	650	36	193	25	nonEssential for growth	nonEssential for growth
HI0143	472	30	114	25	nonEssential for growth	nonEssential for growth
HI0144	289	34	76	22	nonEssential for growth	nonEssential for growth
HI0145	200	18	56	14	nonEssential for growth	DomainEssential
HI0146	1106	41	301	35	nonEssential for growth	nonEssential for growth
HI0147	4218	123	1519	109	nonEssential for growth	nonEssential for growth
HI0148	2131	66	835	63	nonEssential for growth	nonEssential for growth
HI0148.1	421	14	150	13	nonEssential for growth	nonEssential for growth
HI0149	440	14	175	13	nonEssential for growth	nonEssential for growth
HI0150	1405	50	161	35	nonEssential for growth	nonEssential for growth
HI0151	1181	56	150	39	nonEssential for growth	nonEssential for growth
HI0152	4	4	0	0	Essential for optimal growth	Essential for optimal growth
HI0153	2661	82	925	68	nonEssential for growth	nonEssential for growth
HI0154	0	0	0	0	Essential for optimal growth	Essential for optimal growth
HI0155	89	4	44	1	Essential for optimal growth	Essential for optimal growth
HI0156	4	2	0	0	Essential for optimal growth	Essential for optimal growth
HI0157	5	3	3	2	Essential for optimal growth	Essential for optimal growth
HI0158	3	2	0	0	domainEssential	Essential for optimal growth
HI0159	64	10	33	7	domainEssential	DomainEssential
HI0160	44	3	9	2	Essential for optimal growth	Essential for optimal growth
HI0161	846	71	225	56	nonEssential for growth	nonEssential for growth
HI0162	1243	44	426	39	nonEssential for growth	nonEssential for growth
HI0163	277	15	120	14	nonEssential for growth	nonEssential for growth
HI0164	29	18	10	8	Essential for optimal growth	Essential for optimal growth
HI0166	23	16	4	4	Essential for optimal growth	Essential for optimal growth
HI0167	37	14	6	5	Essential for optimal growth	Essential for optimal growth
HI0168	9	7	1	1	Essential for optimal growth	Essential for optimal growth
HI0170	16	9	1	1	Essential for optimal growth	Essential for optimal growth
HI0171	22	16	3	3	Essential for optimal growth	Essential for optimal growth
HI0172	4	1	0	0	Essential for optimal growth	Essential for optimal growth
HI0173	8	5	1	1	Essential for optimal growth	Essential for optimal growth
HI0174	118	7	36	5	Essential for optimal growth	Essential for optimal growth
HI0175	1133	35	487	33	nonEssential for growth	nonEssential for growth
HI0176	328	41	420	41	nonEssential for growth	nonEssential for growth
HI0177	12	4	14	4	Essential for optimal growth	Essential for optimal growth
HI0178	1248	28	570	26	nonEssential for growth	nonEssential for growth
HI0179	1222	51	496	44	nonEssential for growth	nonEssential for growth
HI0180	2915	124	1353	115	nonEssential for growth	nonEssential for growth
HI0181	1063	50	491	47	nonEssential for growth	nonEssential for growth
HI0182	69	18	30	13	domainEssential	Essential for optimal growth
HI0183	2800	69	1189	62	nonEssential for growth	nonEssential for growth
HI0184	931	27	337	26	nonEssential for growth	nonEssential for growth
HI0185	1290	40	479	38	nonEssential for growth	nonEssential for growth
HI0186	294	20	124	18	nonEssential for growth	nonEssential for growth
HI0187a	202	12	68	9	nonEssential for growth	nonEssential for growth
HI0187b	844	26	284	23	nonEssential for growth	nonEssential for growth
HI0188	1408	45	576	38	nonEssential for growth	nonEssential for growth
HI0189	1754	64	693	57	nonEssential for growth	nonEssential for growth
HI0190	1	1	0	0	Essential for optimal growth	Essential for optimal growth
HI0191	4	3	1	1	Essential for optimal growth	Essential for optimal growth
HI0192	249	24	126	21	nonEssential for growth	nonEssential for growth
HI0193	544	40	189	32	nonEssential for growth	nonEssential for growth
HI0194	24	8	3	1	Essential for optimal growth	Essential for optimal growth
HI0195.1	3071	159	1171	135	nonEssential for growth	nonEssential for growth
HI0196	76	5	24	2	Essential for optimal growth	Essential for optimal growth
HI0197	540	28	214	28	nonEssential for growth	nonEssential for growth
HI0198	284	21	97	19	nonEssential for growth	nonEssential for growth
HI0199	51	4	4	2	Essential for optimal growth	Essential for optimal growth
HI0200m	1094	37	323	35	nonEssential for growth	nonEssential for growth
HI0201	65	2	18	1	Essential for optimal growth	Essential for optimal growth
HI0202	10	1	7	2	Essential for optimal growth	Essential for optimal growth
HI0203	7	1	6	2	Essential for optimal growth	Essential for optimal growth
HI0204	1	1	0	0	Essential for optimal growth	Essential for optimal growth
HI0205	608	38	269	34	nonEssential for growth	nonEssential for growth
HI0206	1539	85	686	72	nonEssential for growth	nonEssential for growth
HI0207	38	3	5	2	Essential for optimal growth	Essential for optimal growth
HI0208	20	5	2	1	Essential for optimal growth	Essential for optimal growth
HI0209	183	38	78	25	domainEssential	DomainEssential
HI0210	136	8	55	8	nonEssential for growth	nonEssential for growth
HI0211	79	4	27	2	Essential for optimal growth	Essential for optimal growth
HI0212	174	4	67	4	Essential for optimal growth	Essential for optimal growth
HI0213	1727	68	596	59	nonEssential for growth	nonEssential for growth
HI0213.1	81	9	24	8	nonEssential for growth	nonEssential for growth
HI0214	965	73	246	52	nonEssential for growth	nonEssential for growth
HI0215	957	48	365	41	nonEssential for growth	nonEssential for growth
HI0216	1133	67	479	57	nonEssential for growth	nonEssential for growth
HI0217	428	27	126	30	nonEssential for growth	nonEssential for growth
HI0218	1676	110	789	98	nonEssential for growth	nonEssential for growth
HI0219	1223	34	505	26	nonEssential for growth	nonEssential for growth
HI0220	1045	84	452	72	nonEssential for growth	nonEssential for growth
HI0220.1	107	10	37	7	Essential for optimal growth	Essential for optimal growth
HI0220.2	292	28	151	24	nonEssential for growth	nonEssential for growth
HI0221	1257	69	515	57	nonEssential for growth	nonEssential for growth
HI0221.1	400	22	175	22	nonEssential for growth	nonEssential for growth
HI0222	39	23	50	22	Essential for optimal growth	DomainEssential
HI0223	1444	59	474	53	nonEssential for growth	nonEssential for growth
HI0224	508	22	150	20	nonEssential for growth	nonEssential for growth
HI0225	1989	75	795	68	nonEssential for growth	nonEssential for growth
HI0226	2049	68	801	55	nonEssential for growth	nonEssential for growth
HI0227	1305	32	413	27	nonEssential for growth	nonEssential for growth
HI0228	691	28	202	23	nonEssential for growth	nonEssential for growth
HI0229	87	36	21	17	domainEssential	Essential for optimal growth
HI0230	941	43	342	36	nonEssential for growth	nonEssential for growth
HI0231	190	46	74	31	domainEssential	DomainEssential
HI0232	3117	86	1220	79	nonEssential for growth	nonEssential for growth
HI0233	262	8	95	7	nonEssential for growth	nonEssential for growth
HI0234	98	6	27	7	nonEssential for growth	nonEssential for growth
HI0235	66	4	24	5	nonEssential for growth	nonEssential for growth
HI0236	599	25	238	22	nonEssential for growth	nonEssential for growth
HI0237	1604	66	536	52	nonEssential for growth	nonEssential for growth
HI0239	228	4	80	3	Essential for optimal growth	Essential for optimal growth
HI0240	49	6	15	6	Essential for optimal growth	Essential for optimal growth
HI0241	57	9	9	4	domainEssential	Essential for optimal growth
HI0242	281	7	99	6	nonEssential for growth	nonEssential for growth
HI0243	770	27	262	26	nonEssential for growth	nonEssential for growth
HI0244	1486	57	429	50	nonEssential for growth	nonEssential for growth
HI0245	1238	56	284	39	nonEssential for growth	nonEssential for growth
HI0246	850	25	295	21	nonEssential for growth	nonEssential for growth
HI0247	9695	201	3596	194	domainEssential	DomainEssential
HI0249	2797	125	1183	110	nonEssential for growth	nonEssential for growth
HI0250	0	0	1	1	Essential for optimal growth	Essential for optimal growth
HI0251	41	3	23	3	Essential for optimal growth	Essential for optimal growth
HI0252	17	5	10	3	Essential for optimal growth	Essential for optimal growth
HI0253	7	5	6	1	Essential for optimal growth	Essential for optimal growth
HI0254	612	25	245	23	nonEssential for growth	nonEssential for growth
HI0255	10	5	9	3	Essential for optimal growth	Essential for optimal growth
HI0256	612	43	192	38	nonEssential for growth	nonEssential for growth
HI0257	969	22	276	19	nonEssential for growth	nonEssential for growth
HI0258	2819	80	1093	73	nonEssential for growth	nonEssential for growth
HI0260	470	22	145	18	nonEssential for growth	nonEssential for growth
HI0260.1	3	2	0	0	Essential for optimal growth	Essential for optimal growth
HI0261	161	34	0	0	nonEssential for growth	Essential for optimal growth
HI0262	3	1	2	2	Essential for optimal growth	Essential for optimal growth
HI0263	3529	98	2026	98	nonEssential for growth	nonEssential for growth
HI0264	6860	180	2274	159	nonEssential for growth	nonEssential for growth
HI0265	45	2	27	2	Essential for optimal growth	Essential for optimal growth
HI0266	292	16	127	14	nonEssential for growth	nonEssential for growth
HI0267	2302	62	875	55	nonEssential for growth	nonEssential for growth
HI0268	51	6	10	2	Essential for optimal growth	Essential for optimal growth
HI0269	30	4	2	1	Essential for optimal growth	Essential for optimal growth
HI0270	1178	30	471	27	nonEssential for growth	nonEssential for growth
HI0271	813	36	276	32	nonEssential for growth	nonEssential for growth
HI0272	847	31	338	30	nonEssential for growth	nonEssential for growth
HI0273	284	27	154	22	nonEssential for growth	nonEssential for growth
HI0274	55	4	18	2	Essential for optimal growth	Essential for optimal growth
HI0275	3083	78	1231	75	nonEssential for growth	nonEssential for growth
HI0276	2880	53	956	52	nonEssential for growth	nonEssential for growth
HI0277	924	22	338	18	nonEssential for growth	nonEssential for growth
HI0279m	1275	32	471	28	nonEssential for growth	nonEssential for growth
HI0280	3060	47	997	46	nonEssential for growth	nonEssential for growth
HI0281	3326	79	1122	72	nonEssential for growth	nonEssential for growth
HI0282	94	10	35	8	Essential for optimal growth	Essential for optimal growth
HI0283	25	5	12	3	Essential for optimal growth	Essential for optimal growth
HI0285	33	8	5	2	Essential for optimal growth	Essential for optimal growth
HI0286	2076	57	887	53	nonEssential for growth	nonEssential for growth
HI0287	5240	75	1795	74	nonEssential for growth	nonEssential for growth
HI0288	81	22	27	15	Essential for optimal growth	DomainEssential
HI0289	2664	77	819	65	nonEssential for growth	nonEssential for growth
HI0290	3769	89	1357	82	nonEssential for growth	nonEssential for growth
HI0291	1308	12	452	11	nonEssential for growth	nonEssential for growth
HI0292	1239	12	444	11	nonEssential for growth	nonEssential for growth
HI0293	367	17	130	14	nonEssential for growth	nonEssential for growth
HI0294	75	11	25	8	nonEssential for growth	nonEssential for growth
HI0295	12	3	11	1	Essential for optimal growth	Essential for optimal growth
HI0296	1486	55	471	47	nonEssential for growth	nonEssential for growth
HI0297	2323	63	826	59	nonEssential for growth	nonEssential for growth
HI0298	2210	65	907	57	nonEssential for growth	nonEssential for growth
HI0299	1640	30	543	30	nonEssential for growth	nonEssential for growth
HI0300	513	27	161	27	nonEssential for growth	nonEssential for growth
HI0301	1408	32	423	26	nonEssential for growth	nonEssential for growth
HI0302	185	14	58	7	Essential for optimal growth	Essential for optimal growth
HI0303	509	22	481	21	nonEssential for growth	nonEssential for growth
HI0304	520	27	186	22	nonEssential for growth	nonEssential for growth
HI0305	91	4	21	3	Essential for optimal growth	Essential for optimal growth
HI0306	1846	43	667	38	nonEssential for growth	nonEssential for growth
HI0307	1496	24	393	23	nonEssential for growth	nonEssential for growth
HI0308	1149	63	438	57	nonEssential for growth	nonEssential for growth
HI0309	64	25	27	18	nonEssential for growth	nonEssential for growth
HI0310	168	14	71	12	nonEssential for growth	nonEssential for growth
HI0312	637	48	210	40	nonEssential for growth	nonEssential for growth
HI0313	241	28	79	22	nonEssential for growth	nonEssential for growth
HI0314	286	22	123	16	nonEssential for growth	nonEssential for growth
HI0315	877	32	251	26	nonEssential for growth	nonEssential for growth
HI0316	437	23	133	18	nonEssential for growth	nonEssential for growth
HI0317	1	1	1	1	Essential for optimal growth	Essential for optimal growth
HI0318	1158	35	362	32	nonEssential for growth	nonEssential for growth
HI0319	1214	39	415	34	nonEssential for growth	nonEssential for growth
HI0321	73	6	8	6	nonEssential for growth	nonEssential for growth
HI0322	2135	32	815	32	nonEssential for growth	nonEssential for growth
HI0323	445	26	129	18	nonEssential for growth	nonEssential for growth
HI0324	244	21	124	15	nonEssential for growth	nonEssential for growth
HI0325	389	72	204	53	nonEssential for growth	nonEssential for growth
HI0326	525	13	179	12	nonEssential for growth	nonEssential for growth
HI0328	75	10	25	7	Essential for optimal growth	Essential for optimal growth
HI0329	399	32	128	28	nonEssential for growth	nonEssential for growth
HI0330	226	37	87	27	nonEssential for growth	nonEssential for growth
HI0331	613	18	200	16	nonEssential for growth	nonEssential for growth
HI0332	380	25	141	20	nonEssential for growth	nonEssential for growth
HI0333	2358	57	944	48	nonEssential for growth	nonEssential for growth
HI0334	540	72	196	46	nonEssential for growth	DomainEssential
HI0335	3	2	1	1	Essential for optimal growth	Essential for optimal growth
HI0336	723	21	300	16	nonEssential for growth	nonEssential for growth
HI0337	91	10	32	5	nonEssential for growth	nonEssential for growth
HI0338	1993	47	641	44	nonEssential for growth	nonEssential for growth
HI0339	5	5	1	1	Essential for optimal growth	Essential for optimal growth
HI0340	1140	29	467	23	nonEssential for growth	nonEssential for growth
HI0341	504	13	141	12	nonEssential for growth	nonEssential for growth
HI0342	617	24	209	18	nonEssential for growth	nonEssential for growth
HI0343	412	12	131	10	nonEssential for growth	nonEssential for growth
HI0344	5128	114	1818	106	nonEssential for growth	nonEssential for growth
HI0345	1448	39	610	41	nonEssential for growth	nonEssential for growth
HI0346	1626	50	685	43	nonEssential for growth	nonEssential for growth
HI0347	660	17	244	14	nonEssential for growth	nonEssential for growth
HI0348	1305	32	399	28	nonEssential for growth	nonEssential for growth
HI0349	20	1	6	1	Essential for optimal growth	Essential for optimal growth
HI0350	1377	66	579	65	nonEssential for growth	nonEssential for growth
HI0351	1757	51	582	45	nonEssential for growth	nonEssential for growth
HI0352	2613	65	926	55	nonEssential for growth	nonEssential for growth
HI0354	220	14	91	11	nonEssential for growth	nonEssential for growth
HI0355	460	23	179	18	nonEssential for growth	nonEssential for growth
HI0357	1163	42	445	33	nonEssential for growth	nonEssential for growth
HI0358	1393	25	508	23	nonEssential for growth	nonEssential for growth
HI0359	132	14	49	7	Essential for optimal growth	Essential for optimal growth
HI0360	15	8	5	4	Essential for optimal growth	Essential for optimal growth
HI0361	42	7	17	7	domainEssential	DomainEssential
HI0362	50	22	16	8	Essential for optimal growth	Essential for optimal growth
HI0364	3151	69	1133	67	nonEssential for growth	nonEssential for growth
HI0365	1522	54	647	54	nonEssential for growth	nonEssential for growth
HI0366	1207	33	477	29	nonEssential for growth	nonEssential for growth
HI0367	539	31	189	25	domainEssential	DomainEssential
HI0368	2	1	0	0	Essential for optimal growth	Essential for optimal growth
HI0369	5	4	1	1	Essential for optimal growth	Essential for optimal growth
HI0370	1452	29	438	26	nonEssential for growth	nonEssential for growth
HI0371	51	8	12	2	nonEssential for growth	Essential for optimal growth
HI0372	0	0	1	1	Essential for optimal growth	Essential for optimal growth
HI0373	2	2	2	1	Essential for optimal growth	Essential for optimal growth
HI0374	215	22	78	17	nonEssential for growth	nonEssential for growth
HI0375	18	1	4	1	Essential for optimal growth	Essential for optimal growth
HI0376	8	1	9	1	Essential for optimal growth	Essential for optimal growth
HI0377	6	3	2	1	Essential for optimal growth	Essential for optimal growth
HI0378	13	4	2	2	Essential for optimal growth	Essential for optimal growth
HI0379	539	25	349	25	nonEssential for growth	nonEssential for growth
HI0380	2671	42	1621	41	nonEssential for growth	nonEssential for growth
HI0381	10	3	1	1	Essential for optimal growth	Essential for optimal growth
HI0382	50	8	15	5	Essential for optimal growth	Essential for optimal growth
HI0383	1	1	0	0	Essential for optimal growth	Essential for optimal growth
HI0384	3	2	2	1	Essential for optimal growth	Essential for optimal growth
HI0385	5	2	2	1	Essential for optimal growth	Essential for optimal growth
HI0386	892	20	269	18	nonEssential for growth	nonEssential for growth
HI0387	3333	102	1026	83	nonEssential for growth	nonEssential for growth
HI0388	27	3	10	1	Essential for optimal growth	Essential for optimal growth
HI0389	1310	26	362	25	nonEssential for growth	nonEssential for growth
HI0390	1812	58	544	59	nonEssential for growth	nonEssential for growth
HI0390.1	2416	81	808	73	nonEssential for growth	nonEssential for growth
HI0391	2264	82	874	74	nonEssential for growth	nonEssential for growth
HI0392	2045	69	799	58	nonEssential for growth	nonEssential for growth
HI0393	151	29	35	22	nonEssential for growth	DomainEssential
HI0394	1	1	2	1	Essential for optimal growth	Essential for optimal growth
HI0395	7	2	0	0	Essential for optimal growth	Essential for optimal growth
HI0396	1235	42	435	39	nonEssential for growth	nonEssential for growth
HI0397	2534	46	787	44	nonEssential for growth	nonEssential for growth
HI0398	456	22	187	20	nonEssential for growth	nonEssential for growth
HI0399	502	45	408	42	nonEssential for growth	nonEssential for growth
HI0400	1022	13	419	12	nonEssential for growth	nonEssential for growth
HI0401	5080	92	1879	77	nonEssential for growth	nonEssential for growth
HI0402	1045	28	390	23	nonEssential for growth	nonEssential for growth
HI0403	693	24	219	21	nonEssential for growth	nonEssential for growth
HI0404	4	2	2	2	Essential for optimal growth	Essential for optimal growth
HI0405	936	34	402	31	nonEssential for growth	nonEssential for growth
HI0406	37	3	6	1	Essential for optimal growth	Essential for optimal growth
HI0407	355	49	130	36	nonEssential for growth	nonEssential for growth
HI0408	387	40	129	31	nonEssential for growth	nonEssential for growth
HI0409	151	10	92	7	Essential for optimal growth	Essential for optimal growth
HI0410	1289	39	438	32	nonEssential for growth	nonEssential for growth
HI0411	195	13	30	5	nonEssential for growth	nonEssential for growth
HI0412	1500	43	496	36	nonEssential for growth	nonEssential for growth
HI0413	581	39	207	30	domainEssential	DomainEssential
HI0414	715	13	295	13	nonEssential for growth	nonEssential for growth
HI0415	337	22	93	16	nonEssential for growth	nonEssential for growth
HI0416	161	18	46	15	nonEssential for growth	nonEssential for growth
HI0417	173	17	48	14	nonEssential for growth	nonEssential for growth
HI0418	1894	63	739	59	nonEssential for growth	nonEssential for growth
HI0419	1444	76	328	58	nonEssential for growth	nonEssential for growth
HI0420	1072	12	454	9	domainEssential	DomainEssential
HI0421	1010	13	336	12	nonEssential for growth	nonEssential for growth
HI0422	107	6	50	6	Essential for optimal growth	Essential for optimal growth
HI0423	619	31	234	27	nonEssential for growth	nonEssential for growth
HI0424	1131	48	445	44	nonEssential for growth	nonEssential for growth
HI0425	17	6	3	3	Essential for optimal growth	Essential for optimal growth
HI0426	82	3	33	1	Essential for optimal growth	Essential for optimal growth
HI0427	1581	87	957	79	nonEssential for growth	nonEssential for growth
HI0428	1132	28	415	27	nonEssential for growth	nonEssential for growth
HI0429	7	3	0	0	Essential for optimal growth	Essential for optimal growth
HI0430	37	1	7	1	Essential for optimal growth	Essential for optimal growth
HI0431	97	23	57	17	nonEssential for growth	nonEssential for growth
HI0432	1677	31	731	26	nonEssential for growth	nonEssential for growth
HI0433	152	9	25	5	Essential for optimal growth	Essential for optimal growth
HI0434	2203	29	777	27	nonEssential for growth	nonEssential for growth
HI0435	2523	70	933	63	nonEssential for growth	nonEssential for growth
HI0436	720	22	241	20	nonEssential for growth	nonEssential for growth
HI0437	718	25	224	22	nonEssential for growth	nonEssential for growth
HI0438	802	26	276	23	nonEssential for growth	nonEssential for growth
HI0439	1248	30	374	27	nonEssential for growth	nonEssential for growth
HI0440	12	9	4	3	Essential for optimal growth	Essential for optimal growth
HI0441	1521	45	554	40	nonEssential for growth	nonEssential for growth
HI0442	225	11	74	10	nonEssential for growth	nonEssential for growth
HI0443	367	24	151	22	nonEssential for growth	nonEssential for growth
HI0444	3472	93	1330	82	nonEssential for growth	nonEssential for growth
HI0445	9	3	5	3	Essential for optimal growth	Essential for optimal growth
HI0446	3042	78	1392	76	nonEssential for growth	nonEssential for growth
HI0447	878	45	423	36	nonEssential for growth	nonEssential for growth
HI0448	1440	47	609	43	nonEssential for growth	nonEssential for growth
HI0449	2057	37	899	33	nonEssential for growth	nonEssential for growth
HI0450	788	14	313	14	nonEssential for growth	nonEssential for growth
HI0451	263	8	102	8	nonEssential for growth	nonEssential for growth
HI0452	3848	78	1524	69	nonEssential for growth	nonEssential for growth
HI0453	1350	29	579	27	nonEssential for growth	nonEssential for growth
HI0454	956	36	344	31	nonEssential for growth	nonEssential for growth
HI0455	69	6	24	4	Essential for optimal growth	Essential for optimal growth
HI0456	3	2	0	0	Essential for optimal growth	Essential for optimal growth
HI0457	1031	43	314	30	nonEssential for growth	nonEssential for growth
HI0458	57	4	28	4	Essential for optimal growth	Essential for optimal growth
HI0459	326	23	139	21	nonEssential for growth	nonEssential for growth
HI0460	659	27	276	28	nonEssential for growth	nonEssential for growth
HI0461	2647	59	779	50	nonEssential for growth	nonEssential for growth
HI0462	1324	97	197	54	nonEssential for growth	DomainEssential
HI0463	1507	49	640	43	nonEssential for growth	nonEssential for growth
HI0464	107	22	24	13	nonEssential for growth	nonEssential for growth
HI0465	2316	61	951	59	nonEssential for growth	nonEssential for growth
HI0466	43	4	39	2	Essential for optimal growth	Essential for optimal growth
HI0467	174	22	68	14	nonEssential for growth	nonEssential for growth
HI0468	1610	46	678	42	nonEssential for growth	nonEssential for growth
HI0469	1794	59	766	53	nonEssential for growth	nonEssential for growth
HI0470	1955	48	815	47	nonEssential for growth	nonEssential for growth
HI0471	1108	43	505	40	nonEssential for growth	nonEssential for growth
HI0472	882	29	367	28	nonEssential for growth	nonEssential for growth
HI0473	1879	37	827	36	nonEssential for growth	nonEssential for growth
HI0474	1993	50	914	47	nonEssential for growth	nonEssential for growth
HI0475	1161	34	419	34	nonEssential for growth	nonEssential for growth
HI0476	843	19	357	17	nonEssential for growth	nonEssential for growth
HI0477	286	8	111	6	Essential for optimal growth	Essential for optimal growth
HI0478	212	15	90	12	domainEssential	DomainEssential
HI0479	85	35	14	11	domainEssential	Essential for optimal growth
HI0480	60	19	11	11	domainEssential	Essential for optimal growth
HI0481	112	45	11	8	domainEssential	Essential for optimal growth
HI0482	70	9	23	6	Essential for optimal growth	Essential for optimal growth
HI0483	15	6	2	2	domainEssential	Essential for optimal growth
HI0484	15	7	8	3	domainEssential	Essential for optimal growth
HI0485	103	16	32	5	Essential for optimal growth	Essential for optimal growth
HI0485.1	225	17	62	9	nonEssential for growth	nonEssential for growth
HI0486	1172	51	282	44	nonEssential for growth	nonEssential for growth
HI0487	513	19	206	16	nonEssential for growth	nonEssential for growth
HI0488	420	24	169	22	nonEssential for growth	nonEssential for growth
HI0489	1907	38	700	37	nonEssential for growth	nonEssential for growth
HI0491	1072	32	490	26	nonEssential for growth	nonEssential for growth
HI0493	608	16	269	16	nonEssential for growth	nonEssential for growth
HI0495m	1545	39	700	39	nonEssential for growth	nonEssential for growth
HI0496	769	23	334	21	nonEssential for growth	nonEssential for growth
HI0497	1280	48	587	45	nonEssential for growth	nonEssential for growth
HI0498	2192	57	885	55	nonEssential for growth	nonEssential for growth
HI0499	1576	73	619	65	nonEssential for growth	nonEssential for growth
HI0500	1372	41	494	37	nonEssential for growth	nonEssential for growth
HI0501	766	19	334	18	nonEssential for growth	nonEssential for growth
HI0502	3027	63	1209	58	nonEssential for growth	nonEssential for growth
HI0503	2274	66	927	60	nonEssential for growth	nonEssential for growth
HI0504	2393	47	913	40	nonEssential for growth	nonEssential for growth
HI0505	1835	38	622	36	nonEssential for growth	nonEssential for growth
HI0506	2389	45	899	40	nonEssential for growth	nonEssential for growth
HI0507	1963	36	717	34	nonEssential for growth	nonEssential for growth
HI0508	1177	28	419	26	nonEssential for growth	nonEssential for growth
HI0509	1	1	1	1	Essential for optimal growth	Essential for optimal growth
HI0510	930	28	315	27	nonEssential for growth	nonEssential for growth
HI0511	2369	67	1028	62	nonEssential for growth	nonEssential for growth
HI0512	2584	71	1061	64	nonEssential for growth	nonEssential for growth
HI0513	70	38	28	18	domainEssential	Essential for optimal growth
HI0514	55	11	12	4	Essential for optimal growth	Essential for optimal growth
HI0515	31	9	7	5	Essential for optimal growth	Essential for optimal growth
HI0516	18	2	6	2	Essential for optimal growth	Essential for optimal growth
HI0517	0	0	0	0	Essential for optimal growth	Essential for optimal growth
HI0518	656	35	214	29	nonEssential for growth	nonEssential for growth
HI0519	3873	81	1822	76	nonEssential for growth	nonEssential for growth
HI0520	1670	34	618	34	nonEssential for growth	nonEssential for growth
HI0521	2881	76	1067	71	nonEssential for growth	nonEssential for growth
HI0522	2120	47	646	45	nonEssential for growth	nonEssential for growth
HI0523	1721	47	181	25	nonEssential for growth	DomainEssential
HI0524	101	3	33	1	Essential for optimal growth	Essential for optimal growth
HI0525	3	3	5	2	Essential for optimal growth	Essential for optimal growth
HI0526	1870	43	638	39	nonEssential for growth	nonEssential for growth
HI0527	134	10	24	7	nonEssential for growth	nonEssential for growth
HI0528	3048	70	1109	67	nonEssential for growth	nonEssential for growth
HI0529	812	24	271	22	nonEssential for growth	nonEssential for growth
HI0530	2	2	1	1	Essential for optimal growth	Essential for optimal growth
HI0531	49	3	8	2	Essential for optimal growth	Essential for optimal growth
HI0532	74	3	22	2	Essential for optimal growth	Essential for optimal growth
HI0533	68	7	26	3	Essential for optimal growth	Essential for optimal growth
HI0534	570	68	154	43	nonEssential for growth	nonEssential for growth
HI0535	489	27	191	25	nonEssential for growth	nonEssential for growth
HI0536	749	21	284	19	nonEssential for growth	nonEssential for growth
HI0537	1243	26	469	23	nonEssential for growth	nonEssential for growth
HI0538	779	20	254	19	nonEssential for growth	nonEssential for growth
HI0539	2255	72	786	66	nonEssential for growth	nonEssential for growth
HI0540	224	7	61	6	nonEssential for growth	nonEssential for growth
HI0541	436	11	107	10	nonEssential for growth	nonEssential for growth
HI0542	11	2	1	1	Essential for optimal growth	Essential for optimal growth
HI0543	47	5	8	2	Essential for optimal growth	Essential for optimal growth
HI0544	37	9	1	1	Essential for optimal growth	Essential for optimal growth
HI0545	0	0	1	1	Essential for optimal growth	Essential for optimal growth
HI0546	0	0	0	0	Essential for optimal growth	Essential for optimal growth
HI0547	2	1	0	0	Essential for optimal growth	Essential for optimal growth
HI0548	2	1	1	1	Essential for optimal growth	Essential for optimal growth
HI0549	112	24	0	0	nonEssential for growth	Essential for optimal growth
HI0550	2569	63	3	2	nonEssential for growth	Essential for optimal growth
HI0551	284	31	20	6	nonEssential for growth	Essential for optimal growth
HI0552	717	27	46	16	nonEssential for growth	nonEssential for growth
HI0553	82	7	8	2	Essential for optimal growth	Essential for optimal growth
HI0554	833	36	146	28	nonEssential for growth	nonEssential for growth
HI0555	32	6	13	6	domainEssential	nonEssential for growth
HI0556	40	6	11	4	Essential for optimal growth	Essential for optimal growth
HI0557	17	3	5	4	domainEssential	DomainEssential
HI0558	1854	62	611	55	nonEssential for growth	nonEssential for growth
HI0559	467	21	154	19	nonEssential for growth	nonEssential for growth
HI0559.1	501	16	152	13	nonEssential for growth	nonEssential for growth
HI0561	3260	100	1253	98	nonEssential for growth	nonEssential for growth
HI0562	343	11	115	12	nonEssential for growth	nonEssential for growth
HI0563	2303	28	866	27	nonEssential for growth	nonEssential for growth
HI0564	171	30	39	10	nonEssential for growth	DomainEssential
HI0565	260	32	102	25	nonEssential for growth	nonEssential for growth
HI0566	91	7	30	3	Essential for optimal growth	Essential for optimal growth
HI0567	28	9	7	3	Essential for optimal growth	Essential for optimal growth
HI0568	2955	97	1014	87	nonEssential for growth	nonEssential for growth
HI0569	518	17	243	15	nonEssential for growth	nonEssential for growth
HI0570	2262	38	1045	36	nonEssential for growth	nonEssential for growth
HI0571	849	48	328	41	nonEssential for growth	nonEssential for growth
HI0572	92	17	21	10	nonEssential for growth	Essential for optimal growth
HI0573	229	10	133	10	nonEssential for growth	nonEssential for growth
HI0574	437	28	142	21	nonEssential for growth	nonEssential for growth
HI0575	783	38	288	26	nonEssential for growth	nonEssential for growth
HI0576	0	0	0	0	Essential for optimal growth	Essential for optimal growth
HI0576.1	1	1	1	1	Essential for optimal growth	Essential for optimal growth
HI0577	13	2	2	1	Essential for optimal growth	Essential for optimal growth
HI0578	1207	66	916	67	nonEssential for growth	nonEssential for growth
HI0579	1	1	4	2	Essential for optimal growth	Essential for optimal growth
HI0580	0	0	1	1	Essential for optimal growth	Essential for optimal growth
HI0581	0	0	2	1	Essential for optimal growth	Essential for optimal growth
HI0582	19	7	8	4	Essential for optimal growth	Essential for optimal growth
HI0583	5356	114	2475	109	nonEssential for growth	nonEssential for growth
HI0584	2047	71	826	65	nonEssential for growth	nonEssential for growth
HI0585	2188	45	953	48	nonEssential for growth	nonEssential for growth
HI0586	1167	27	462	25	nonEssential for growth	nonEssential for growth
HI0587	1631	37	688	36	nonEssential for growth	nonEssential for growth
HI0588	3022	88	1250	81	nonEssential for growth	nonEssential for growth
HI0589	1760	22	845	19	nonEssential for growth	nonEssential for growth
HI0590	4205	75	1669	70	nonEssential for growth	nonEssential for growth
HI0591	3240	128	1424	119	nonEssential for growth	nonEssential for growth
HI0592	1288	21	584	16	nonEssential for growth	nonEssential for growth
HI0594	2613	88	1047	89	nonEssential for growth	nonEssential for growth
HI0595	1783	47	729	44	nonEssential for growth	nonEssential for growth
HI0596	3077	54	1333	53	nonEssential for growth	nonEssential for growth
HI0597	1240	47	520	48	nonEssential for growth	nonEssential for growth
HI0597.1	1532	36	613	32	nonEssential for growth	nonEssential for growth
HI0599	1097	21	475	21	nonEssential for growth	nonEssential for growth
HI0600	88	23	52	19	domainEssential	DomainEssential
HI0601	613	36	288	33	nonEssential for growth	nonEssential for growth
HI0601.1	846	25	380	21	nonEssential for growth	nonEssential for growth
HI0602	369	51	151	36	nonEssential for growth	nonEssential for growth
HI0603m	428	47	99	30	domainEssential	DomainEssential
HI0604	1866	115	237	66	nonEssential for growth	DomainEssential
HI0605	594	41	135	34	nonEssential for growth	nonEssential for growth
HI0606	358	11	136	7	Essential for optimal growth	Essential for optimal growth
HI0607	1419	42	562	38	nonEssential for growth	nonEssential for growth
HI0608	2624	98	1272	93	nonEssential for growth	nonEssential for growth
HI0609	213	3	85	6	Essential for optimal growth	Essential for optimal growth
HI0610	3049	90	1266	82	nonEssential for growth	nonEssential for growth
HI0611	1521	40	558	37	nonEssential for growth	nonEssential for growth
HI0612	2405	29	817	24	nonEssential for growth	nonEssential for growth
HI0613	1973	76	779	67	nonEssential for growth	nonEssential for growth
HI0614	3950	89	1377	82	nonEssential for growth	nonEssential for growth
HI0615	2411	49	935	43	nonEssential for growth	nonEssential for growth
HI0616	3892	97	1621	85	nonEssential for growth	nonEssential for growth
HI0617	873	21	315	23	nonEssential for growth	nonEssential for growth
HI0618	3279	41	1273	38	nonEssential for growth	nonEssential for growth
HI0619	909	30	358	28	nonEssential for growth	nonEssential for growth
HI0620	925	41	324	39	nonEssential for growth	nonEssential for growth
HI0620.1	206	35	89	26	nonEssential for growth	nonEssential for growth
HI0621	80	27	29	14	nonEssential for growth	Essential for optimal growth
HI0621.1	31	10	0	0	Essential for optimal growth	Essential for optimal growth
HI0622	1	1	0	0	Essential for optimal growth	Essential for optimal growth
HI0623	5	4	1	1	Essential for optimal growth	Essential for optimal growth
HI0624	295	25	81	20	domainEssential	DomainEssential
HI0625	19	5	8	3	Essential for optimal growth	Essential for optimal growth
HI0626	610	25	383	21	nonEssential for growth	nonEssential for growth
HI0627	179	16	70	15	nonEssential for growth	nonEssential for growth
HI0628	61	2	16	1	Essential for optimal growth	Essential for optimal growth
HI0629	30	5	13	5	Essential for optimal growth	Essential for optimal growth
HI0630	1754	63	577	53	nonEssential for growth	nonEssential for growth
HI0631	10	2	0	0	Essential for optimal growth	Essential for optimal growth
HI0632	1043	65	808	66	nonEssential for growth	nonEssential for growth
HI0633	568	15	230	12	nonEssential for growth	nonEssential for growth
HI0634	1194	43	665	44	nonEssential for growth	nonEssential for growth
HI0635	7377	202	3114	190	nonEssential for growth	nonEssential for growth
HI0636	355	13	138	12	nonEssential for growth	nonEssential for growth
HI0637	1	1	0	0	Essential for optimal growth	Essential for optimal growth
HI0638	605	25	221	23	nonEssential for growth	nonEssential for growth
HI0639	1006	58	470	53	nonEssential for growth	nonEssential for growth
HI0640	1	1	0	0	Essential for optimal growth	Essential for optimal growth
HI0641	0	0	0	0	Essential for optimal growth	Essential for optimal growth
HI0642	11	3	4	2	Essential for optimal growth	Essential for optimal growth
HI0643	4334	121	1784	112	nonEssential for growth	nonEssential for growth
HI0644	1590	47	584	40	nonEssential for growth	nonEssential for growth
HI0645	1811	48	769	44	nonEssential for growth	nonEssential for growth
HI0646	26	2	10	3	Essential for optimal growth	Essential for optimal growth
HI0647	1177	33	391	31	nonEssential for growth	nonEssential for growth
HI0648	1066	19	398	16	nonEssential for growth	nonEssential for growth
HI0649	3	3	2	2	Essential for optimal growth	Essential for optimal growth
HI0650	238	8	67	8	domainEssential	nonEssential for growth
HI0651	3	1	2	1	Essential for optimal growth	Essential for optimal growth
HI0652	23	4	4	3	Essential for optimal growth	Essential for optimal growth
HI0653	3728	40	752	35	nonEssential for growth	nonEssential for growth
HI0654	794	20	316	19	nonEssential for growth	nonEssential for growth
HI0655	43	8	20	3	Essential for optimal growth	Essential for optimal growth
HI0656	18	1	3	1	Essential for optimal growth	Essential for optimal growth
HI0656.1	323	16	116	15	nonEssential for growth	nonEssential for growth
HI0658	1692	69	707	64	nonEssential for growth	nonEssential for growth
HI0659	89	4	56	4	nonEssential for growth	nonEssential for growth
HI0660	87	12	34	9	nonEssential for growth	nonEssential for growth
HI0661	7109	211	2569	186	nonEssential for growth	nonEssential for growth
HI0663m	1845	75	656	68	nonEssential for growth	nonEssential for growth
HI0664	2813	83	1071	75	nonEssential for growth	nonEssential for growth
HI0665	1526	55	574	53	nonEssential for growth	nonEssential for growth
HI0666	129	8	65	7	nonEssential for growth	nonEssential for growth
HI0666.1	713	14	228	15	nonEssential for growth	nonEssential for growth
HI0667	2730	50	1120	46	nonEssential for growth	nonEssential for growth
HI0668	75	6	39	4	nonEssential for growth	nonEssential for growth
HI0669	12	6	1	1	Essential for optimal growth	Essential for optimal growth
HI0670	805	15	286	13	nonEssential for growth	nonEssential for growth
HI0671	1	1	1	1	Essential for optimal growth	Essential for optimal growth
HI0672	2	2	1	1	Essential for optimal growth	Essential for optimal growth
HI0673	150	3	60	3	Essential for optimal growth	Essential for optimal growth
HI0674	742	22	269	23	nonEssential for growth	nonEssential for growth
HI0675	1479	71	420	61	nonEssential for growth	nonEssential for growth
HI0676	170	26	49	20	domainEssential	nonEssential for growth
HI0677	130	13	41	11	nonEssential for growth	nonEssential for growth
HI0678	3	3	0	0	Essential for optimal growth	Essential for optimal growth
HI0679	359	20	149	16	nonEssential for growth	nonEssential for growth
HI0680	1683	61	628	57	nonEssential for growth	nonEssential for growth
HI0681	425	32	189	26	nonEssential for growth	nonEssential for growth
HI0682	578	59	133	26	nonEssential for growth	DomainEssential
HI0683	437	71	22	15	nonEssential for growth	Essential for optimal growth
HI0684	242	43	6	6	nonEssential for growth	Essential for optimal growth
HI0685	310	49	11	8	nonEssential for growth	Essential for optimal growth
HI0686	2465	88	865	82	nonEssential for growth	nonEssential for growth
HI0687	1293	80	363	63	nonEssential for growth	nonEssential for growth
HI0688	931	28	297	26	nonEssential for growth	nonEssential for growth
HI0689	1920	61	800	48	nonEssential for growth	nonEssential for growth
HI0690	1352	38	582	38	nonEssential for growth	nonEssential for growth
HI0691	5186	81	2165	76	nonEssential for growth	nonEssential for growth
HI0692	884	25	321	25	nonEssential for growth	nonEssential for growth
HI0693	1851	44	756	40	nonEssential for growth	nonEssential for growth
HI0694	747	32	291	28	nonEssential for growth	nonEssential for growth
HI0695	2570	43	1366	39	nonEssential for growth	nonEssential for growth
HI0696	321	10	46	3	Essential for optimal growth	Essential for optimal growth
HI0698	8	2	5	1	Essential for optimal growth	Essential for optimal growth
HI0699	808	22	354	20	nonEssential for growth	nonEssential for growth
HI0700	299	19	124	16	nonEssential for growth	nonEssential for growth
HI0701	565	34	224	27	nonEssential for growth	nonEssential for growth
HI0702	644	34	225	32	nonEssential for growth	nonEssential for growth
HI0703	30	10	19	4	domainEssential	DomainEssential
HI0704	95	7	34	4	nonEssential for growth	nonEssential for growth
HI0706	155	15	32	9	Essential for optimal growth	Essential for optimal growth
HI0707	4712	93	1684	88	nonEssential for growth	nonEssential for growth
HI0708	1619	59	466	49	nonEssential for growth	nonEssential for growth
HI0709	3676	109	1155	94	nonEssential for growth	nonEssential for growth
HI0710	407	17	126	16	nonEssential for growth	nonEssential for growth
HI0711	713	21	307	19	nonEssential for growth	nonEssential for growth
HI0712	10839	212	4257	196	nonEssential for growth	nonEssential for growth
HI0713	988	62	165	44	nonEssential for growth	nonEssential for growth
HI0714	516	26	120	22	nonEssential for growth	nonEssential for growth
HI0715	1782	67	374	59	nonEssential for growth	nonEssential for growth
HI0716	0	0	0	0	Essential for optimal growth	Essential for optimal growth
HI0717	19	1	1	1	Essential for optimal growth	Essential for optimal growth
HI0718	1693	33	355	30	nonEssential for growth	nonEssential for growth
HI0719	24	8	5	4	nonEssential for growth	Essential for optimal growth
HI0720	1012	40	299	37	nonEssential for growth	nonEssential for growth
HI0721	8	4	2	1	Essential for optimal growth	Essential for optimal growth
HI0722	291	19	105	16	nonEssential for growth	nonEssential for growth
HI0723	2	2	0	0	Essential for optimal growth	Essential for optimal growth
HI0724	342	27	115	18	nonEssential for growth	nonEssential for growth
HI0725	685	32	265	31	nonEssential for growth	nonEssential for growth
HI0726	741	33	252	30	nonEssential for growth	nonEssential for growth
HI0727	2175	63	838	57	nonEssential for growth	nonEssential for growth
HI0727.1	2	2	0	0	Essential for optimal growth	Essential for optimal growth
HI0728	3096	83	1240	76	nonEssential for growth	nonEssential for growth
HI0729	49	6	17	3	Essential for optimal growth	Essential for optimal growth
HI0730	319	20	119	11	Essential for optimal growth	Essential for optimal growth
HI0731	658	18	219	18	nonEssential for growth	nonEssential for growth
HI0732	489	7	132	6	nonEssential for growth	nonEssential for growth
HI0733	2399	47	853	46	nonEssential for growth	nonEssential for growth
HI0734	131	4	66	3	Essential for optimal growth	Essential for optimal growth
HI0735	96	4	23	3	Essential for optimal growth	Essential for optimal growth
HI0736	3265	78	1268	69	nonEssential for growth	nonEssential for growth
HI0737	853	33	246	32	nonEssential for growth	nonEssential for growth
HI0738	917	69	277	58	nonEssential for growth	nonEssential for growth
HI0738.1	3122	69	1277	63	nonEssential for growth	nonEssential for growth
HI0739	13	7	4	2	Essential for optimal growth	Essential for optimal growth
HI0740	259	53	43	23	nonEssential for growth	DomainEssential
HI0742	635	22	263	21	nonEssential for growth	nonEssential for growth
HI0743	924	24	163	19	nonEssential for growth	nonEssential for growth
HI0744	1040	29	322	25	nonEssential for growth	nonEssential for growth
HI0745	2208	57	825	55	nonEssential for growth	nonEssential for growth
HI0746	2476	74	881	70	nonEssential for growth	nonEssential for growth
HI0747	1457	65	436	59	nonEssential for growth	nonEssential for growth
HI0748	5	5	0	0	Essential for optimal growth	Essential for optimal growth
HI0749	130	8	46	5	domainEssential	DomainEssential
HI0750	54	3	17	2	Essential for optimal growth	Essential for optimal growth
HI0751	663	23	242	25	nonEssential for growth	nonEssential for growth
HI0752	7239	165	2737	149	nonEssential for growth	nonEssential for growth
HI0753	2871	55	1035	48	nonEssential for growth	nonEssential for growth
HI0754	1593	44	450	42	nonEssential for growth	nonEssential for growth
HI0755	1717	51	626	48	nonEssential for growth	nonEssential for growth
HI0756	2683	53	955	52	nonEssential for growth	nonEssential for growth
HI0757	74	1	11	1	Essential for optimal growth	Essential for optimal growth
HI0758	6	1	0	0	Essential for optimal growth	Essential for optimal growth
HI0759	1260	49	468	46	nonEssential for growth	nonEssential for growth
HI0760	139	9	32	6	nonEssential for growth	nonEssential for growth
HI0761	771	65	182	50	nonEssential for growth	nonEssential for growth
HI0762	805	26	266	21	nonEssential for growth	nonEssential for growth
HI0763	135	16	54	10	Essential for optimal growth	Essential for optimal growth
HI0764	10	2	2	1	Essential for optimal growth	Essential for optimal growth
HI0765	3036	59	1010	53	nonEssential for growth	nonEssential for growth
HI0766	573	25	234	22	nonEssential for growth	nonEssential for growth
HI0767	357	26	86	16	nonEssential for growth	nonEssential for growth
HI0768	10	5	8	2	Essential for optimal growth	Essential for optimal growth
HI0769	1346	35	441	32	nonEssential for growth	nonEssential for growth
HI0770	2530	58	868	48	nonEssential for growth	nonEssential for growth
HI0771	2419	65	1062	60	nonEssential for growth	nonEssential for growth
HI0772	3441	81	1400	71	nonEssential for growth	nonEssential for growth
HI0773	499	25	183	22	nonEssential for growth	nonEssential for growth
HI0774	915	31	379	32	nonEssential for growth	nonEssential for growth
HI0775	1289	57	557	50	nonEssential for growth	nonEssential for growth
HI0776	0	0	0	0	Essential for optimal growth	Essential for optimal growth
HI0777	1	1	0	0	Essential for optimal growth	Essential for optimal growth
HI0778	0	0	0	0	Essential for optimal growth	Essential for optimal growth
HI0779	0	0	0	0	Essential for optimal growth	Essential for optimal growth
HI0780	0	0	0	0	Essential for optimal growth	Essential for optimal growth
HI0781	0	0	0	0	Essential for optimal growth	Essential for optimal growth
HI0782	1	1	0	0	Essential for optimal growth	Essential for optimal growth
HI0783	1	1	0	0	Essential for optimal growth	Essential for optimal growth
HI0784	0	0	0	0	Essential for optimal growth	Essential for optimal growth
HI0785	0	0	0	0	Essential for optimal growth	Essential for optimal growth
HI0786	1	1	0	0	Essential for optimal growth	Essential for optimal growth
HI0787	1689	43	870	39	domainEssential	nonEssential for growth
HI0788	1	1	0	0	Essential for optimal growth	Essential for optimal growth
HI0789	0	0	0	0	Essential for optimal growth	Essential for optimal growth
HI0790	1	1	0	0	Essential for optimal growth	Essential for optimal growth
HI0791	0	0	0	0	Essential for optimal growth	Essential for optimal growth
HI0792	1	1	0	0	Essential for optimal growth	Essential for optimal growth
HI0793	3	3	0	0	Essential for optimal growth	Essential for optimal growth
HI0794	0	0	1	1	Essential for optimal growth	Essential for optimal growth
HI0795	0	0	1	1	Essential for optimal growth	Essential for optimal growth
HI0796	0	0	0	0	Essential for optimal growth	Essential for optimal growth
HI0797	0	0	0	0	Essential for optimal growth	Essential for optimal growth
HI0798	2	2	0	0	Essential for optimal growth	Essential for optimal growth
HI0798.1	0	0	0	0	Essential for optimal growth	Essential for optimal growth
HI0799	0	0	0	0	Essential for optimal growth	Essential for optimal growth
HI0800	0	0	0	0	Essential for optimal growth	Essential for optimal growth
HI0801	0	0	0	0	Essential for optimal growth	Essential for optimal growth
HI0802	0	0	0	0	Essential for optimal growth	Essential for optimal growth
HI0803	0	0	0	0	Essential for optimal growth	Essential for optimal growth
HI0804	342	27	161	25	nonEssential for growth	nonEssential for growth
HI0805	986	48	466	44	nonEssential for growth	nonEssential for growth
HI0806	1804	57	750	56	nonEssential for growth	nonEssential for growth
HI0807	93	8	31	3	Essential for optimal growth	Essential for optimal growth
HI0808	0	0	0	0	Essential for optimal growth	Essential for optimal growth
HI0809	2002	81	634	77	nonEssential for growth	nonEssential for growth
HI0810	1293	60	725	56	nonEssential for growth	nonEssential for growth
HI0811	2049	74	791	61	nonEssential for growth	nonEssential for growth
HI0812	2021	41	476	36	nonEssential for growth	nonEssential for growth
HI0813	221	13	64	11	nonEssential for growth	nonEssential for growth
HI0814	5	5	4	4	Essential for optimal growth	Essential for optimal growth
HI0815	809	21	333	20	nonEssential for growth	nonEssential for growth
HI0816	1021	62	257	52	nonEssential for growth	nonEssential for growth
HI0817	560	25	219	22	nonEssential for growth	nonEssential for growth
HI0818	2708	61	1099	57	nonEssential for growth	nonEssential for growth
HI0819	1401	42	587	41	nonEssential for growth	nonEssential for growth
HI0820	1235	43	450	38	nonEssential for growth	nonEssential for growth
HI0821	2436	61	927	54	nonEssential for growth	nonEssential for growth
HI0822	831	54	330	49	nonEssential for growth	nonEssential for growth
HI0823	589	64	207	47	nonEssential for growth	nonEssential for growth
HI0824	945	60	402	48	nonEssential for growth	nonEssential for growth
HI0825	1491	46	466	38	nonEssential for growth	nonEssential for growth
HI0826	64	5	10	3	Essential for optimal growth	Essential for optimal growth
HI0827	62	14	14	3	nonEssential for growth	Essential for optimal growth
HI0828	963	14	321	13	nonEssential for growth	nonEssential for growth
HI0829	2169	77	841	74	nonEssential for growth	nonEssential for growth
HI0830	473	12	107	10	nonEssential for growth	nonEssential for growth
HI0831	983	33	375	27	nonEssential for growth	nonEssential for growth
HI0832	232	19	102	20	nonEssential for growth	nonEssential for growth
HI0833	817	33	314	29	nonEssential for growth	nonEssential for growth
HI0834	1116	44	468	41	nonEssential for growth	nonEssential for growth
HI0835	1013	79	452	72	nonEssential for growth	nonEssential for growth
HI0836	88	25	11	5	nonEssential for growth	Essential for optimal growth
HI0837	1564	36	559	33	nonEssential for growth	nonEssential for growth
HI0838	124	10	35	9	domainEssential	DomainEssential
HI0839	1327	56	506	53	nonEssential for growth	nonEssential for growth
HI0840	75	10	46	9	nonEssential for growth	nonEssential for growth
HI0841	1263	47	307	27	domainEssential	DomainEssential
HI0842	2219	43	852	41	nonEssential for growth	nonEssential for growth
HI0843	534	11	234	10	nonEssential for growth	nonEssential for growth
HI0844	783	32	260	26	nonEssential for growth	nonEssential for growth
HI0845	531	15	152	13	nonEssential for growth	nonEssential for growth
HI0846	719	28	123	20	nonEssential for growth	nonEssential for growth
HI0847	134	13	33	7	nonEssential for growth	nonEssential for growth
HI0848	1794	50	508	44	nonEssential for growth	nonEssential for growth
HI0849m	399	24	139	19	nonEssential for growth	nonEssential for growth
HI0850	283	4	106	4	Essential for optimal growth	Essential for optimal growth
HI0851	711	25	273	22	nonEssential for growth	nonEssential for growth
HI0852	2827	80	916	73	nonEssential for growth	nonEssential for growth
HI0853	54	12	18	3	Essential for optimal growth	Essential for optimal growth
HI0854	252	24	115	19	domainEssential	nonEssential for growth
HI0855	460	15	178	13	nonEssential for growth	nonEssential for growth
HI0856	193	23	73	15	domainEssential	DomainEssential
HI0857	488	13	219	13	nonEssential for growth	nonEssential for growth
HI0858	472	27	180	25	nonEssential for growth	nonEssential for growth
HI0859	3225	104	1220	98	nonEssential for growth	nonEssential for growth
HI0860	754	27	297	23	nonEssential for growth	nonEssential for growth
HI0861	2210	95	912	90	nonEssential for growth	nonEssential for growth
HI0862	918	31	355	25	nonEssential for growth	nonEssential for growth
HI0863	707	22	314	21	nonEssential for growth	nonEssential for growth
HI0864	2483	87	1229	81	nonEssential for growth	nonEssential for growth
HI0865	38	3	14	2	Essential for optimal growth	Essential for optimal growth
HI0866	884	50	328	46	nonEssential for growth	nonEssential for growth
HI0867	1493	92	508	78	nonEssential for growth	nonEssential for growth
HI0868	1033	63	441	52	nonEssential for growth	nonEssential for growth
HI0869	297	38	95	32	nonEssential for growth	nonEssential for growth
HI0870	27	6	12	5	nonEssential for growth	nonEssential for growth
HI0870.1	269	30	141	23	nonEssential for growth	nonEssential for growth
HI0871	378	48	156	36	nonEssential for growth	DomainEssential
HI0872	1709	102	829	102	nonEssential for growth	nonEssential for growth
HI0873	912	59	407	54	nonEssential for growth	nonEssential for growth
HI0874	1936	92	785	85	nonEssential for growth	nonEssential for growth
HI0875	1867	84	849	78	nonEssential for growth	nonEssential for growth
HI0876	849	24	417	21	nonEssential for growth	nonEssential for growth
HI0877	138	5	53	5	Essential for optimal growth	Essential for optimal growth
HI0878	1139	59	453	55	nonEssential for growth	nonEssential for growth
HI0879	1	1	0	0	Essential for optimal growth	Essential for optimal growth
HI0880	0	0	0	0	Essential for optimal growth	Essential for optimal growth
HI0881	48	7	16	4	Essential for optimal growth	Essential for optimal growth
HI0882	862	35	331	32	nonEssential for growth	nonEssential for growth
HI0883	213	19	67	11	Essential for optimal growth	Essential for optimal growth
HI0884	1884	39	704	37	nonEssential for growth	nonEssential for growth
HI0885	2095	93	869	81	nonEssential for growth	nonEssential for growth
HI0886	959	28	362	28	nonEssential for growth	nonEssential for growth
HI0887	1925	66	833	59	nonEssential for growth	nonEssential for growth
HI0888	929	42	354	38	nonEssential for growth	nonEssential for growth
HI0889	1	1	0	0	Essential for optimal growth	Essential for optimal growth
HI0890m	72	2	25	2	Essential for optimal growth	Essential for optimal growth
HI0891m	205	5	82	4	nonEssential for growth	nonEssential for growth
HI0892	1883	55	966	51	nonEssential for growth	nonEssential for growth
HI0893	172	15	55	12	nonEssential for growth	DomainEssential
HI0894	865	49	10	2	nonEssential for growth	Essential for optimal growth
HI0895	3140	181	14	8	nonEssential for growth	Essential for optimal growth
HI0896	1733	27	457	26	nonEssential for growth	nonEssential for growth
HI0897	2272	78	314	58	nonEssential for growth	nonEssential for growth
HI0898	1466	44	494	43	nonEssential for growth	nonEssential for growth
HI0899	15	2	2	2	Essential for optimal growth	Essential for optimal growth
HI0900	2035	56	708	54	nonEssential for growth	nonEssential for growth
HI0901	57	2	15	2	Essential for optimal growth	Essential for optimal growth
HI0902	7	3	0	0	Essential for optimal growth	Essential for optimal growth
HI0904	30	3	10	1	Essential for optimal growth	Essential for optimal growth
HI0905	503	40	303	38	nonEssential for growth	nonEssential for growth
HI0906	245	6	75	4	Essential for optimal growth	Essential for optimal growth
HI0907	8	2	0	0	Essential for optimal growth	Essential for optimal growth
HI0908	93	3	36	1	Essential for optimal growth	Essential for optimal growth
HI0909	55	8	15	4	Essential for optimal growth	Essential for optimal growth
HI0910	145	13	45	11	nonEssential for growth	nonEssential for growth
HI0911	3070	104	1245	95	nonEssential for growth	nonEssential for growth
HI0912	959	31	288	30	nonEssential for growth	nonEssential for growth
HI0913	3	1	3	1	Essential for optimal growth	Essential for optimal growth
HI0914	14	3	4	2	Essential for optimal growth	Essential for optimal growth
HI0915	4	2	0	0	Essential for optimal growth	Essential for optimal growth
HI0916	51	15	2	2	domainEssential	Essential for optimal growth
HI0917	1	1	2	1	Essential for optimal growth	Essential for optimal growth
HI0918	11	3	3	1	Essential for optimal growth	Essential for optimal growth
HI0919	5	2	1	1	Essential for optimal growth	Essential for optimal growth
HI0920	13	4	4	2	Essential for optimal growth	Essential for optimal growth
HI0921	11	8	3	3	Essential for optimal growth	Essential for optimal growth
HI0922	27	7	1	1	domainEssential	Essential for optimal growth
HI0923	41	10	11	3	Essential for optimal growth	Essential for optimal growth
HI0924	92	6	21	4	Essential for optimal growth	Essential for optimal growth
HI0925	375	14	128	11	nonEssential for growth	nonEssential for growth
HI0926	118	9	35	7	nonEssential for growth	nonEssential for growth
HI0927	50	4	14	5	Essential for optimal growth	Essential for optimal growth
HI0928	2349	74	876	69	nonEssential for growth	nonEssential for growth
HI0929	1852	58	706	54	nonEssential for growth	nonEssential for growth
HI0930	1430	37	530	32	nonEssential for growth	nonEssential for growth
HI0931	1127	26	380	23	nonEssential for growth	nonEssential for growth
HI0932	46	4	19	2	Essential for optimal growth	Essential for optimal growth
HI0933	1167	47	421	41	nonEssential for growth	nonEssential for growth
HI0934	1312	45	519	44	nonEssential for growth	nonEssential for growth
HI0935	976	25	345	23	nonEssential for growth	nonEssential for growth
HI0936	2514	83	918	80	nonEssential for growth	nonEssential for growth
HI0937	137	23	55	17	nonEssential for growth	DomainEssential
HI0938	1121	24	469	22	nonEssential for growth	nonEssential for growth
HI0939	1517	53	538	49	nonEssential for growth	nonEssential for growth
HI0940	1257	30	475	27	nonEssential for growth	nonEssential for growth
HI0941	459	18	215	16	nonEssential for growth	nonEssential for growth
HI0942	476	106	168	66	domainEssential	DomainEssential
HI0943	177	16	65	13	nonEssential for growth	nonEssential for growth
HI0944	8	5	1	1	Essential for optimal growth	Essential for optimal growth
HI0945	102	10	17	7	domainEssential	Essential for optimal growth
HI0946	1400	34	508	34	nonEssential for growth	nonEssential for growth
HI0946.1	1290	47	581	47	nonEssential for growth	nonEssential for growth
HI0947	1055	27	465	25	nonEssential for growth	nonEssential for growth
HI0948	187	4	68	3	nonEssential for growth	nonEssential for growth
HI0949	3225	64	1247	62	nonEssential for growth	nonEssential for growth
HI0950	36	9	33	8	nonEssential for growth	nonEssential for growth
HI0951	1	1	0	0	Essential for optimal growth	Essential for optimal growth
HI0952	1162	48	514	41	nonEssential for growth	nonEssential for growth
HI0953	3	3	1	1	Essential for optimal growth	Essential for optimal growth
HI0954	27	1	20	1	Essential for optimal growth	Essential for optimal growth
HI0955	1546	30	593	27	nonEssential for growth	nonEssential for growth
HI0956	314	10	75	7	nonEssential for growth	nonEssential for growth
HI0957	416	24	77	12	nonEssential for growth	nonEssential for growth
HI0958	2002	70	869	67	nonEssential for growth	nonEssential for growth
HI0959	1340	46	526	42	nonEssential for growth	nonEssential for growth
HI0960	504	16	232	13	nonEssential for growth	nonEssential for growth
HI0961	420	18	208	14	nonEssential for growth	nonEssential for growth
HI0962	24	4	6	1	Essential for optimal growth	Essential for optimal growth
HI0963	3	2	1	1	Essential for optimal growth	Essential for optimal growth
HI0964	8	3	0	0	Essential for optimal growth	Essential for optimal growth
HI0965	8	2	4	1	Essential for optimal growth	Essential for optimal growth
HI0966	1159	24	445	23	nonEssential for growth	nonEssential for growth
HI0967	159	5	71	6	nonEssential for growth	nonEssential for growth
HI0968	4	2	0	0	Essential for optimal growth	Essential for optimal growth
HI0969	10	6	2	1	Essential for optimal growth	Essential for optimal growth
HI0970	1	1	0	0	Essential for optimal growth	Essential for optimal growth
HI0971	15	1	8	1	Essential for optimal growth	Essential for optimal growth
HI0972	61	3	8	2	Essential for optimal growth	Essential for optimal growth
HI0973	2147	70	806	62	nonEssential for growth	nonEssential for growth
HI0974.1	19	1	4	2	Essential for optimal growth	Essential for optimal growth
HI0974m	2791	84	1068	82	nonEssential for growth	nonEssential for growth
HI0975	52	7	20	3	Essential for optimal growth	Essential for optimal growth
HI0976	495	17	140	13	nonEssential for growth	nonEssential for growth
HI0976.1	1067	38	299	33	nonEssential for growth	nonEssential for growth
HI0977	417	20	83	17	domainEssential	DomainEssential
HI0978	829	34	221	27	nonEssential for growth	nonEssential for growth
HI0979	788	42	275	35	nonEssential for growth	nonEssential for growth
HI0980	138	19	30	13	nonEssential for growth	nonEssential for growth
HI0981	484	30	37	11	nonEssential for growth	nonEssential for growth
HI0982	15	3	2	1	Essential for optimal growth	Essential for optimal growth
HI0983	1495	34	388	29	nonEssential for growth	nonEssential for growth
HI0984	1286	42	390	37	nonEssential for growth	nonEssential for growth
HI0985	1000	43	360	44	nonEssential for growth	nonEssential for growth
HI0986	1618	62	439	56	nonEssential for growth	nonEssential for growth
HI0987	1986	46	683	41	nonEssential for growth	nonEssential for growth
HI0988	2478	57	880	56	nonEssential for growth	nonEssential for growth
HI0989	1235	34	429	28	nonEssential for growth	nonEssential for growth
HI0990	17006	314	5629	287	nonEssential for growth	nonEssential for growth
HI0991	322	33	120	29	nonEssential for growth	nonEssential for growth
HI0992	100	2	39	2	Essential for optimal growth	Essential for optimal growth
HI0993	0	0	0	0	Essential for optimal growth	Essential for optimal growth
HI0994	9111	185	3473	165	nonEssential for growth	nonEssential for growth
HI0995	4579	107	1592	96	nonEssential for growth	nonEssential for growth
HI0997m	2316	94	996	87	nonEssential for growth	nonEssential for growth
HI0998	0	0	0	0	Essential for optimal growth	Essential for optimal growth
HI0999	1	1	0	0	Essential for optimal growth	Essential for optimal growth
HI1000	106	8	38	7	domainEssential	DomainEssential
HI1001	10	5	2	2	Essential for optimal growth	Essential for optimal growth
HI1002	9	9	1	1	Essential for optimal growth	Essential for optimal growth
HI1004	1671	87	340	69	nonEssential for growth	nonEssential for growth
HI1005	2170	92	898	88	nonEssential for growth	nonEssential for growth
HI1006	3	2	1	1	Essential for optimal growth	Essential for optimal growth
HI1007	87	4	20	2	Essential for optimal growth	Essential for optimal growth
HI1008	256	11	94	9	nonEssential for growth	nonEssential for growth
HI1009	2000	60	581	49	nonEssential for growth	nonEssential for growth
HI1010	1299	48	324	41	nonEssential for growth	nonEssential for growth
HI1011	1108	56	335	45	nonEssential for growth	nonEssential for growth
HI1012	941	36	357	32	nonEssential for growth	nonEssential for growth
HI1013	1410	42	498	42	nonEssential for growth	nonEssential for growth
HI1014	2432	68	947	60	nonEssential for growth	nonEssential for growth
HI1015	3467	99	1419	95	nonEssential for growth	nonEssential for growth
HI1016	1335	28	622	25	nonEssential for growth	nonEssential for growth
HI1017	1192	40	473	37	nonEssential for growth	nonEssential for growth
HI1018	709	23	258	16	nonEssential for growth	DomainEssential
HI1019	2222	50	795	46	nonEssential for growth	nonEssential for growth
HI1020	2839	83	1032	74	nonEssential for growth	nonEssential for growth
HI1021	569	27	189	27	nonEssential for growth	nonEssential for growth
HI1022	1298	41	614	39	nonEssential for growth	nonEssential for growth
HI1023	3	2	2	2	Essential for optimal growth	Essential for optimal growth
HI1024	1511	39	697	34	nonEssential for growth	nonEssential for growth
HI1025	1165	40	587	38	nonEssential for growth	nonEssential for growth
HI1026	1610	48	690	44	nonEssential for growth	nonEssential for growth
HI1027	3267	104	1353	91	nonEssential for growth	nonEssential for growth
HI1028	1824	64	699	59	nonEssential for growth	nonEssential for growth
HI1029	3469	86	1418	78	nonEssential for growth	nonEssential for growth
HI1030	839	35	355	31	nonEssential for growth	nonEssential for growth
HI1031	1151	64	468	59	nonEssential for growth	nonEssential for growth
HI1032	1626	62	528	57	nonEssential for growth	nonEssential for growth
HI1033	446	42	201	36	nonEssential for growth	nonEssential for growth
HI1034	171	15	86	15	nonEssential for growth	nonEssential for growth
HI1035	0	0	0	0	Essential for optimal growth	Essential for optimal growth
HI1036	1032	51	359	48	nonEssential for growth	nonEssential for growth
HI1037	377	39	113	18	nonEssential for growth	DomainEssential
HI1037.1	762	20	219	16	nonEssential for growth	nonEssential for growth
HI1038	780	39	259	37	domainEssential	nonEssential for growth
HI1040	3215	70	1216	68	nonEssential for growth	nonEssential for growth
HI1041	3359	65	1295	59	nonEssential for growth	nonEssential for growth
HI1042	1501	52	522	50	nonEssential for growth	nonEssential for growth
HI1043	504	21	190	18	nonEssential for growth	nonEssential for growth
HI1044	1214	39	477	38	nonEssential for growth	nonEssential for growth
HI1045	3749	70	1443	63	nonEssential for growth	nonEssential for growth
HI1046	2289	28	967	28	nonEssential for growth	nonEssential for growth
HI1047	4527	151	1916	141	nonEssential for growth	nonEssential for growth
HI1048	1159	47	511	47	nonEssential for growth	nonEssential for growth
HI1049	512	20	166	18	nonEssential for growth	nonEssential for growth
HI1050	448	14	172	12	nonEssential for growth	nonEssential for growth
HI1051	2406	107	784	97	nonEssential for growth	nonEssential for growth
HI1052	1302	49	501	42	nonEssential for growth	nonEssential for growth
HI1053	1518	22	457	20	nonEssential for growth	nonEssential for growth
HI1054	803	40	342	34	nonEssential for growth	nonEssential for growth
HI1055	742	41	267	39	nonEssential for growth	nonEssential for growth
HI1056	1975	93	760	77	nonEssential for growth	nonEssential for growth
HI1058	276	14	86	13	nonEssential for growth	nonEssential for growth
HI1059	309	16	89	12	domainEssential	nonEssential for growth
HI1060	25	5	19	4	Essential for optimal growth	Essential for optimal growth
HI1061	3	1	2	1	Essential for optimal growth	Essential for optimal growth
HI1062	2	1	1	1	Essential for optimal growth	Essential for optimal growth
HI1063	221	11	85	9	nonEssential for growth	nonEssential for growth
HI1064	2337	71	1035	65	nonEssential for growth	nonEssential for growth
HI1065	1	1	0	0	Essential for optimal growth	Essential for optimal growth
HI1066	1470	61	602	56	nonEssential for growth	nonEssential for growth
HI1067	1506	40	583	38	nonEssential for growth	nonEssential for growth
HI1068	701	32	230	29	nonEssential for growth	nonEssential for growth
HI1069	3249	79	1236	73	nonEssential for growth	nonEssential for growth
HI1070	3215	122	1068	108	nonEssential for growth	nonEssential for growth
HI1073	1300	25	471	23	nonEssential for growth	nonEssential for growth
HI1074	1201	27	410	24	nonEssential for growth	nonEssential for growth
HI1075	41	3	13	2	Essential for optimal growth	Essential for optimal growth
HI1076	43	6	14	4	Essential for optimal growth	Essential for optimal growth
HI1077	773	69	564	61	nonEssential for growth	nonEssential for growth
HI1077.1	0	0	1	1	Essential for optimal growth	Essential for optimal growth
HI1078	1028	32	419	31	nonEssential for growth	nonEssential for growth
HI1079m	2300	57	909	53	nonEssential for growth	nonEssential for growth
HI1080	1005	35	363	28	nonEssential for growth	nonEssential for growth
HI1081	113	3	51	2	Essential for optimal growth	Essential for optimal growth
HI1082	22	5	6	4	domainEssential	Essential for optimal growth
HI1083	144	13	39	7	nonEssential for growth	nonEssential for growth
HI1084	734	48	152	34	nonEssential for growth	nonEssential for growth
HI1085	722	32	119	26	nonEssential for growth	nonEssential for growth
HI1086	265	25	36	16	nonEssential for growth	nonEssential for growth
HI1087	587	28	105	24	nonEssential for growth	nonEssential for growth
HI1088	1	1	0	0	Essential for optimal growth	Essential for optimal growth
HI1089	247	19	117	20	nonEssential for growth	nonEssential for growth
HI1090	205	19	85	15	nonEssential for growth	nonEssential for growth
HI1091	900	35	363	32	nonEssential for growth	nonEssential for growth
HI1092	303	12	102	10	nonEssential for growth	nonEssential for growth
HI1093	438	21	200	21	nonEssential for growth	nonEssential for growth
HI1094	1640	90	689	79	nonEssential for growth	nonEssential for growth
HI1095	557	28	210	25	nonEssential for growth	nonEssential for growth
HI1096m	1017	27	439	22	nonEssential for growth	nonEssential for growth
HI1097m	841	40	307	36	nonEssential for growth	nonEssential for growth
HI1098	342	13	110	11	nonEssential for growth	nonEssential for growth
HI1099	1198	22	341	17	nonEssential for growth	nonEssential for growth
HI1100	42	6	6	2	Essential for optimal growth	Essential for optimal growth
HI1101	284	10	57	12	Essential for optimal growth	Essential for optimal growth
HI1102	918	36	279	31	nonEssential for growth	nonEssential for growth
HI1103	223	27	64	21	nonEssential for growth	nonEssential for growth
HI1104	1191	42	429	41	nonEssential for growth	nonEssential for growth
HI1105	219	33	11	5	nonEssential for growth	Essential for optimal growth
HI1106	2951	81	1170	74	nonEssential for growth	nonEssential for growth
HI1107	3442	97	1365	96	nonEssential for growth	nonEssential for growth
HI1108	2780	109	973	97	nonEssential for growth	nonEssential for growth
HI1109	2297	69	890	65	nonEssential for growth	nonEssential for growth
HI1110	2212	94	934	85	nonEssential for growth	nonEssential for growth
HI1111	1508	69	605	60	nonEssential for growth	nonEssential for growth
HI1112	2115	61	779	56	nonEssential for growth	nonEssential for growth
HI1113	3671	84	1405	73	nonEssential for growth	nonEssential for growth
HI1114	206	29	3	3	domainEssential	Essential for optimal growth
HI1115	822	26	319	23	nonEssential for growth	nonEssential for growth
HI1116	859	30	327	29	nonEssential for growth	nonEssential for growth
HI1117	1165	48	594	43	nonEssential for growth	nonEssential for growth
HI1118	11	5	6	1	Essential for optimal growth	Essential for optimal growth
HI1119	2010	43	637	37	nonEssential for growth	nonEssential for growth
HI1120	724	35	286	32	nonEssential for growth	nonEssential for growth
HI1121	744	29	291	28	nonEssential for growth	nonEssential for growth
HI1122	1121	40	441	38	nonEssential for growth	nonEssential for growth
HI1123	1095	50	537	45	nonEssential for growth	nonEssential for growth
HI1124	1440	77	572	67	nonEssential for growth	nonEssential for growth
HI1125	28	19	1	1	Essential for optimal growth	Essential for optimal growth
HI1126	286	11	87	8	nonEssential for growth	nonEssential for growth
HI1126.1	2583	98	803	86	nonEssential for growth	nonEssential for growth
HI1129	185	13	42	11	nonEssential for growth	nonEssential for growth
HI1130	48	15	9	7	domainEssential	Essential for optimal growth
HI1131	1	1	0	0	Essential for optimal growth	Essential for optimal growth
HI1132	23	8	14	6	Essential for optimal growth	Essential for optimal growth
HI1133	9	5	1	1	Essential for optimal growth	Essential for optimal growth
HI1134	6	3	2	1	Essential for optimal growth	Essential for optimal growth
HI1135	5	3	1	1	Essential for optimal growth	Essential for optimal growth
HI1136	69	8	17	3	Essential for optimal growth	Essential for optimal growth
HI1137	9	4	2	1	Essential for optimal growth	Essential for optimal growth
HI1138	15	2	1	1	Essential for optimal growth	Essential for optimal growth
HI1139	32	2	11	1	Essential for optimal growth	Essential for optimal growth
HI1140	1	1	0	0	Essential for optimal growth	Essential for optimal growth
HI1141	30	8	7	3	Essential for optimal growth	Essential for optimal growth
HI1142	1	1	1	1	Essential for optimal growth	Essential for optimal growth
HI1143	6	3	4	3	Essential for optimal growth	Essential for optimal growth
HI1144	107	4	22	3	Essential for optimal growth	Essential for optimal growth
HI1145	2306	74	682	62	nonEssential for growth	nonEssential for growth
HI1146	965	51	218	40	nonEssential for growth	nonEssential for growth
HI1147	162	14	24	11	domainEssential	DomainEssential
HI1148	0	0	0	0	Essential for optimal growth	Essential for optimal growth
HI1149m	88	5	15	3	Essential for optimal growth	Essential for optimal growth
HI1150	28	5	1	1	Essential for optimal growth	Essential for optimal growth
HI1151	117	13	63	12	nonEssential for growth	nonEssential for growth
HI1152	1895	65	539	56	nonEssential for growth	nonEssential for growth
HI1153	573	30	217	26	nonEssential for growth	nonEssential for growth
HI1154	168	31	37	16	nonEssential for growth	Essential for optimal growth
HI1155	1103	20	347	20	nonEssential for growth	nonEssential for growth
HI1156	77	8	20	5	Essential for optimal growth	Essential for optimal growth
HI1157	41	4	12	2	Essential for optimal growth	Essential for optimal growth
HI1158	583	30	152	25	nonEssential for growth	nonEssential for growth
HI1159m	622	29	165	26	nonEssential for growth	nonEssential for growth
HI1160	1311	44	328	37	nonEssential for growth	nonEssential for growth
HI1161	9	4	0	0	nonEssential for growth	Essential for optimal growth
HI1162	1158	28	320	28	nonEssential for growth	nonEssential for growth
HI1163	2706	109	922	91	domainEssential	nonEssential for growth
HI1164	374	52	34	16	nonEssential for growth	DomainEssential
HI1165	77	16	5	4	nonEssential for growth	DomainEssential
HI1166	1626	49	526	43	nonEssential for growth	nonEssential for growth
HI1167	11	1	4	2	Essential for optimal growth	Essential for optimal growth
HI1168	655	19	242	18	nonEssential for growth	nonEssential for growth
HI1169	1508	56	518	50	nonEssential for growth	nonEssential for growth
HI1171	1353	33	519	29	nonEssential for growth	nonEssential for growth
HI1172	14	3	5	3	Essential for optimal growth	Essential for optimal growth
HI1173	288	15	116	14	nonEssential for growth	nonEssential for growth
HI1174	1289	29	377	24	nonEssential for growth	nonEssential for growth
HI1176	281	12	99	11	nonEssential for growth	nonEssential for growth
HI1177	61	5	8	3	Essential for optimal growth	Essential for optimal growth
HI1178	3	2	2	2	Essential for optimal growth	Essential for optimal growth
HI1179	24	3	3	1	Essential for optimal growth	Essential for optimal growth
HI1180	0	0	1	1	Essential for optimal growth	Essential for optimal growth
HI1181	107	20	4	1	nonEssential for growth	Essential for optimal growth
HI1183	1578	41	560	35	nonEssential for growth	nonEssential for growth
HI1184	15	5	2	2	Essential for optimal growth	Essential for optimal growth
HI1185	44	5	11	2	Essential for optimal growth	Essential for optimal growth
HI1186	4	3	0	0	Essential for optimal growth	Essential for optimal growth
HI1187	2	2	1	1	Essential for optimal growth	Essential for optimal growth
HI1188	1458	92	543	79	nonEssential for growth	nonEssential for growth
HI1189	1529	37	566	38	nonEssential for growth	nonEssential for growth
HI1190	634	22	197	21	nonEssential for growth	nonEssential for growth
HI1191	823	34	313	33	nonEssential for growth	nonEssential for growth
HI1192	308	7	107	6	nonEssential for growth	nonEssential for growth
HI1193	468	41	158	35	nonEssential for growth	nonEssential for growth
HI1194m	230	29	18	12	nonEssential for growth	Essential for optimal growth
HI1195m	1253	38	442	39	nonEssential for growth	nonEssential for growth
HI1196	872	39	272	33	nonEssential for growth	nonEssential for growth
HI1197	1148	42	398	36	nonEssential for growth	nonEssential for growth
HI1198	536	26	163	19	nonEssential for growth	nonEssential for growth
HI1199	289	31	108	27	nonEssential for growth	nonEssential for growth
HI1200	107	17	29	3	Essential for optimal growth	Essential for optimal growth
HI1201	1713	47	565	41	nonEssential for growth	nonEssential for growth
HI1202	597	22	198	22	nonEssential for growth	nonEssential for growth
HI1203	6	1	14	1	Essential for optimal growth	Essential for optimal growth
HI1204	0	0	0	0	Essential for optimal growth	Essential for optimal growth
HI1205	323	14	100	12	nonEssential for growth	nonEssential for growth
HI1206	693	30	273	26	nonEssential for growth	nonEssential for growth
HI1207	3254	74	1181	66	nonEssential for growth	nonEssential for growth
HI1208	358	32	134	24	nonEssential for growth	nonEssential for growth
HI1209	140	17	49	14	nonEssential for growth	nonEssential for growth
HI1210	1175	41	439	35	nonEssential for growth	nonEssential for growth
HI1211	3	3	0	0	Essential for optimal growth	Essential for optimal growth
HI1212	20	1	6	1	Essential for optimal growth	Essential for optimal growth
HI1213	1607	43	646	39	nonEssential for growth	nonEssential for growth
HI1214	1006	68	435	58	nonEssential for growth	nonEssential for growth
HI1215	547	35	204	28	nonEssential for growth	nonEssential for growth
HI1216	44	3	31	2	Essential for optimal growth	Essential for optimal growth
HI1217	4935	156	2182	150	nonEssential for growth	nonEssential for growth
HI1218	2412	107	694	87	nonEssential for growth	nonEssential for growth
HI1219	199	21	114	20	domainEssential	DomainEssential
HI1220	13	4	2	2	Essential for optimal growth	Essential for optimal growth
HI1221	22	5	0	0	domainEssential	Essential for optimal growth
HI1222	83	12	31	10	nonEssential for growth	nonEssential for growth
HI1223	101	7	29	5	Essential for optimal growth	Essential for optimal growth
HI1224	920	37	338	30	nonEssential for growth	nonEssential for growth
HI1225	272	16	121	12	nonEssential for growth	nonEssential for growth
HI1225.1	0	0	0	0	Essential for optimal growth	Essential for optimal growth
HI1227	1984	63	726	56	nonEssential for growth	nonEssential for growth
HI1228	265	28	113	23	nonEssential for growth	nonEssential for growth
HI1229	88	5	31	3	Essential for optimal growth	Essential for optimal growth
HI1230	533	23	135	17	nonEssential for growth	nonEssential for growth
HI1231	13	3	7	2	Essential for optimal growth	Essential for optimal growth
HI1232	119	5	32	2	Essential for optimal growth	Essential for optimal growth
HI1233	12	10	2	2	Essential for optimal growth	Essential for optimal growth
HI1234	344	17	124	16	nonEssential for growth	nonEssential for growth
HI1235	179	18	71	15	nonEssential for growth	nonEssential for growth
HI1236	1465	54	463	49	nonEssential for growth	nonEssential for growth
HI1237	61	10	35	2	Essential for optimal growth	Essential for optimal growth
HI1238	121	11	28	4	domainEssential	Essential for optimal growth
HI1239	1637	49	638	46	nonEssential for growth	nonEssential for growth
HI1240	2556	47	884	44	nonEssential for growth	nonEssential for growth
HI1241	1619	43	614	42	nonEssential for growth	nonEssential for growth
HI1242	1628	45	523	38	nonEssential for growth	nonEssential for growth
HI1243	686	30	237	24	nonEssential for growth	nonEssential for growth
HI1244	688	31	265	26	nonEssential for growth	nonEssential for growth
HI1245	3180	107	845	95	nonEssential for growth	nonEssential for growth
HI1246	2621	92	1221	84	nonEssential for growth	nonEssential for growth
HI1247	1192	82	497	68	nonEssential for growth	nonEssential for growth
HI1248	1083	52	402	44	nonEssential for growth	nonEssential for growth
HI1249	1499	39	460	34	nonEssential for growth	nonEssential for growth
HI1250	612	28	206	28	nonEssential for growth	nonEssential for growth
HI1251	381	21	130	17	nonEssential for growth	nonEssential for growth
HI1252	809	70	252	56	nonEssential for growth	nonEssential for growth
HI1253	296	15	60	13	nonEssential for growth	nonEssential for growth
HI1254	1726	36	560	33	nonEssential for growth	nonEssential for growth
HI1255	13	1	6	1	nonEssential for growth	nonEssential for growth
HI1256	400	19	115	16	nonEssential for growth	nonEssential for growth
HI1257	97	6	34	6	nonEssential for growth	nonEssential for growth
HI1258	2144	127	618	102	nonEssential for growth	nonEssential for growth
HI1259	1669	64	377	52	nonEssential for growth	nonEssential for growth
HI1260	1	1	1	1	Essential for optimal growth	Essential for optimal growth
HI1261	26	3	3	2	Essential for optimal growth	Essential for optimal growth
HI1262	1463	34	401	29	nonEssential for growth	nonEssential for growth
HI1263	2780	47	946	44	nonEssential for growth	nonEssential for growth
HI1264	12	2	0	0	Essential for optimal growth	Essential for optimal growth
HI1265	1171	65	348	58	nonEssential for growth	nonEssential for growth
HI1266	194	14	56	8	nonEssential for growth	nonEssential for growth
HI1268	307	9	98	8	nonEssential for growth	nonEssential for growth
HI1269	106	6	38	5	nonEssential for growth	nonEssential for growth
HI1271	756	27	222	22	nonEssential for growth	nonEssential for growth
HI1272	839	35	287	26	nonEssential for growth	nonEssential for growth
HI1273	1203	34	484	32	nonEssential for growth	nonEssential for growth
HI1274	406	21	112	18	nonEssential for growth	nonEssential for growth
HI1275	1004	44	340	40	nonEssential for growth	nonEssential for growth
HI1276	44	8	17	7	Essential for optimal growth	Essential for optimal growth
HI1277	147	28	11	3	nonEssential for growth	Essential for optimal growth
HI1278	494	20	180	20	nonEssential for growth	nonEssential for growth
HI1279	703	27	227	27	nonEssential for growth	nonEssential for growth
HI1281	761	27	321	27	nonEssential for growth	nonEssential for growth
HI1282	2	2	1	1	Essential for optimal growth	Essential for optimal growth
HI1283	3	3	0	0	Essential for optimal growth	Essential for optimal growth
HI1284	54	6	8	2	Essential for optimal growth	Essential for optimal growth
HI1285	2713	95	1414	82	domainEssential	nonEssential for growth
HI1286	2916	82	1445	76	nonEssential for growth	nonEssential for growth
HI1287	841	45	489	38	nonEssential for growth	nonEssential for growth
HI1288	127	2	75	2	Essential for optimal growth	Essential for optimal growth
HI1289	550	42	409	38	nonEssential for growth	nonEssential for growth
HI1290	836	41	338	37	nonEssential for growth	nonEssential for growth
HI1291	477	33	219	30	nonEssential for growth	nonEssential for growth
HI1292	689	38	375	34	nonEssential for growth	nonEssential for growth
HI1293	246	17	140	12	nonEssential for growth	nonEssential for growth
HI1295	1120	49	458	41	nonEssential for growth	nonEssential for growth
HI1296	415	19	181	16	nonEssential for growth	nonEssential for growth
HI1297	735	30	252	28	nonEssential for growth	nonEssential for growth
HI1298	1064	38	414	35	nonEssential for growth	nonEssential for growth
HI1299	1159	55	422	48	nonEssential for growth	nonEssential for growth
HI1300	1667	78	679	70	nonEssential for growth	nonEssential for growth
HI1301	35	10	9	5	Essential for optimal growth	Essential for optimal growth
HI1302	0	0	0	0	Essential for optimal growth	Essential for optimal growth
HI1303	2	2	0	0	Essential for optimal growth	Essential for optimal growth
HI1304	49	12	29	7	domainEssential	Essential for optimal growth
HI1305	139	31	67	24	nonEssential for growth	nonEssential for growth
HI1306	25	7	13	2	Essential for optimal growth	Essential for optimal growth
HI1307	1245	38	408	34	nonEssential for growth	nonEssential for growth
HI1308	0	0	0	0	Essential for optimal growth	Essential for optimal growth
HI1309	191	13	67	12	nonEssential for growth	nonEssential for growth
HI1310	1205	42	382	33	nonEssential for growth	nonEssential for growth
HI1311	0	0	0	0	Essential for optimal growth	Essential for optimal growth
HI1312	21	4	2	1	Essential for optimal growth	Essential for optimal growth
HI1313	123	15	22	10	nonEssential for growth	nonEssential for growth
HI1314	1047	23	400	23	nonEssential for growth	nonEssential for growth
HI1315	1285	16	471	15	nonEssential for growth	nonEssential for growth
HI1316	1628	46	561	42	nonEssential for growth	nonEssential for growth
HI1317	1230	38	429	32	nonEssential for growth	nonEssential for growth
HI1318m	0	0	0	0	Essential for optimal growth	Essential for optimal growth
HI1319m	1	1	1	1	Essential for optimal growth	Essential for optimal growth
HI1320	1	1	0	0	Essential for optimal growth	Essential for optimal growth
HI1321	200	69	70	34	Essential for optimal growth	Essential for optimal growth
HI1322	719	75	221	50	nonEssential for growth	DomainEssential
HI1323	147	16	64	12	nonEssential for growth	nonEssential for growth
HI1324	752	68	307	65	nonEssential for growth	nonEssential for growth
HI1325	1	1	0	0	Essential for optimal growth	Essential for optimal growth
HI1326	664	42	254	37	nonEssential for growth	nonEssential for growth
HI1327	292	11	131	9	nonEssential for growth	nonEssential for growth
HI1328	162	15	72	12	nonEssential for growth	nonEssential for growth
HI1329	205	18	75	17	domainEssential	nonEssential for growth
HI1330	997	70	407	54	nonEssential for growth	nonEssential for growth
HI1331	132	15	70	15	nonEssential for growth	nonEssential for growth
HI1333	120	9	51	6	domainEssential	DomainEssential
HI1334	26	4	4	2	Essential for optimal growth	Essential for optimal growth
HI1335	469	42	207	37	domainEssential	DomainEssential
HI1336	1061	33	359	32	nonEssential for growth	nonEssential for growth
HI1337	1355	67	566	65	nonEssential for growth	nonEssential for growth
HI1338	572	34	270	30	nonEssential for growth	nonEssential for growth
HI1339	247	13	131	9	nonEssential for growth	nonEssential for growth
HI1340	943	57	371	47	nonEssential for growth	nonEssential for growth
HI1341	698	31	304	30	nonEssential for growth	nonEssential for growth
HI1342	919	54	411	45	nonEssential for growth	nonEssential for growth
HI1343	567	32	203	26	nonEssential for growth	nonEssential for growth
HI1344	460	38	125	37	nonEssential for growth	nonEssential for growth
HI1345	70	18	27	9	Essential for optimal growth	Essential for optimal growth
HI1346	25	16	6	5	Essential for optimal growth	Essential for optimal growth
HI1347	20	14	7	6	Essential for optimal growth	Essential for optimal growth
HI1348	1216	58	400	46	nonEssential for growth	nonEssential for growth
HI1349	507	33	150	27	nonEssential for growth	nonEssential for growth
HI1350	569	30	183	27	nonEssential for growth	nonEssential for growth
HI1351	697	36	275	28	nonEssential for growth	nonEssential for growth
HI1352	772	83	355	70	nonEssential for growth	nonEssential for growth
HI1353	433	49	152	40	nonEssential for growth	nonEssential for growth
HI1354	2	2	1	1	Essential for optimal growth	Essential for optimal growth
HI1355	344	16	133	15	nonEssential for growth	nonEssential for growth
HI1356	2269	89	950	79	nonEssential for growth	nonEssential for growth
HI1357	1417	71	613	56	nonEssential for growth	nonEssential for growth
HI1358	1570	75	655	67	nonEssential for growth	nonEssential for growth
HI1359	1327	70	414	65	nonEssential for growth	nonEssential for growth
HI1360	1793	54	652	44	nonEssential for growth	nonEssential for growth
HI1361	3122	104	1057	95	nonEssential for growth	nonEssential for growth
HI1362	1648	60	624	52	nonEssential for growth	nonEssential for growth
HI1363	992	58	384	47	nonEssential for growth	nonEssential for growth
HI1364	1335	49	535	41	nonEssential for growth	nonEssential for growth
HI1365	14	6	0	0	Essential for optimal growth	Essential for optimal growth
HI1366	781	28	341	27	nonEssential for growth	nonEssential for growth
HI1367	33	4	18	2	Essential for optimal growth	Essential for optimal growth
HI1368	4716	179	1654	158	nonEssential for growth	nonEssential for growth
HI1369	5785	180	2141	173	nonEssential for growth	nonEssential for growth
HI1370	416	12	145	10	nonEssential for growth	nonEssential for growth
HI1371	73	3	47	2	Essential for optimal growth	Essential for optimal growth
HI1371.1	611	23	210	22	nonEssential for growth	nonEssential for growth
HI1372	52	2	11	3	Essential for optimal growth	Essential for optimal growth
HI1373	4	3	0	0	Essential for optimal growth	Essential for optimal growth
HI1374	15	10	5	4	Essential for optimal growth	Essential for optimal growth
HI1375	1035	57	407	52	nonEssential for growth	nonEssential for growth
HI1376	546	43	221	39	nonEssential for growth	nonEssential for growth
HI1377	1266	68	475	62	nonEssential for growth	nonEssential for growth
HI1378	1839	100	667	87	nonEssential for growth	nonEssential for growth
HI1379	723	40	278	34	nonEssential for growth	nonEssential for growth
HI1380	703	45	280	39	nonEssential for growth	nonEssential for growth
HI1381	1048	51	363	41	nonEssential for growth	nonEssential for growth
HI1382	725	54	298	52	nonEssential for growth	nonEssential for growth
HI1383m	712	47	237	38	nonEssential for growth	nonEssential for growth
HI1384	267	27	133	25	nonEssential for growth	nonEssential for growth
HI1385	295	34	141	28	nonEssential for growth	nonEssential for growth
HI1386	591	31	220	31	nonEssential for growth	nonEssential for growth
HI1387	889	64	422	56	nonEssential for growth	nonEssential for growth
HI1388	429	27	160	19	nonEssential for growth	nonEssential for growth
HI1388.1	73	9	21	6	domainEssential	DomainEssential
HI1389	672	37	305	32	nonEssential for growth	nonEssential for growth
HI1389.1	902	58	364	51	nonEssential for growth	nonEssential for growth
HI1390	593	10	226	8	nonEssential for growth	nonEssential for growth
HI1391	5	2	1	1	Essential for optimal growth	Essential for optimal growth
HI1392	28	9	12	2	Essential for optimal growth	Essential for optimal growth
HI1393	477	42	163	30	domainEssential	DomainEssential
HI1394	69	8	33	8	domainEssential	nonEssential for growth
HI1395	51	10	29	6	nonEssential for growth	DomainEssential
HI1396	39	2	22	2	nonEssential for growth	DomainEssential
HI1397	53	4	28	8	Essential for optimal growth	Essential for optimal growth
HI1398	72	23	25	15	Essential for optimal growth	Essential for optimal growth
HI1399	323	26	161	23	nonEssential for growth	nonEssential for growth
HI1400	883	32	359	28	nonEssential for growth	nonEssential for growth
HI1401	1053	57	448	49	nonEssential for growth	nonEssential for growth
HI1402	17	3	9	2	nonEssential for growth	Essential for optimal growth
HI1403	310	19	115	15	nonEssential for growth	DomainEssential
HI1404	452	8	148	7	nonEssential for growth	nonEssential for growth
HI1405	340	25	179	25	nonEssential for growth	nonEssential for growth
HI1406	312	21	127	13	nonEssential for growth	nonEssential for growth
HI1407	2041	67	768	62	nonEssential for growth	nonEssential for growth
HI1409	1897	58	759	56	nonEssential for growth	nonEssential for growth
HI1410	982	47	431	43	nonEssential for growth	nonEssential for growth
HI1411	735	28	323	24	nonEssential for growth	nonEssential for growth
HI1412	777	30	326	30	nonEssential for growth	nonEssential for growth
HI1413	349	16	140	13	nonEssential for growth	nonEssential for growth
HI1414	452	17	145	17	nonEssential for growth	nonEssential for growth
HI1415	638	28	222	24	nonEssential for growth	nonEssential for growth
HI1416	376	17	115	13	nonEssential for growth	nonEssential for growth
HI1418	1852	18	638	16	nonEssential for growth	nonEssential for growth
HI1419	61	7	29	6	nonEssential for growth	nonEssential for growth
HI1420	11	1	6	1	Essential for optimal growth	Essential for optimal growth
HI1421	817	21	256	21	nonEssential for growth	nonEssential for growth
HI1422	501	15	176	14	nonEssential for growth	nonEssential for growth
HI1423	207	10	89	11	nonEssential for growth	nonEssential for growth
HI1424	2074	51	850	48	nonEssential for growth	nonEssential for growth
HI1425	1283	45	568	43	nonEssential for growth	nonEssential for growth
HI1426	1812	54	1012	52	nonEssential for growth	nonEssential for growth
HI1427	681	33	223	27	nonEssential for growth	nonEssential for growth
HI1428	440	23	138	19	nonEssential for growth	nonEssential for growth
HI1429	631	40	313	35	nonEssential for growth	nonEssential for growth
HI1430	1260	36	474	35	nonEssential for growth	nonEssential for growth
HI1431	1125	40	443	38	nonEssential for growth	nonEssential for growth
HI1432	554	31	231	30	nonEssential for growth	nonEssential for growth
HI1433	814	40	295	35	nonEssential for growth	nonEssential for growth
HI1434	341	17	129	16	nonEssential for growth	nonEssential for growth
HI1434.1	136	8	57	6	nonEssential for growth	nonEssential for growth
HI1434.2	85	7	46	5	nonEssential for growth	nonEssential for growth
HI1435	486	23	174	20	nonEssential for growth	nonEssential for growth
HI1436	291	16	116	15	nonEssential for growth	nonEssential for growth
HI1436.1	674	55	419	53	nonEssential for growth	nonEssential for growth
HI1436.2	144	10	55	9	nonEssential for growth	nonEssential for growth
HI1437	135	9	34	8	nonEssential for growth	nonEssential for growth
HI1438	55	10	10	1	Essential for optimal growth	Essential for optimal growth
HI1439	42	4	13	2	Essential for optimal growth	Essential for optimal growth
HI1440	816	29	220	22	nonEssential for growth	nonEssential for growth
HI1441	141	24	45	15	nonEssential for growth	DomainEssential
HI1442	1	1	0	0	Essential for optimal growth	Essential for optimal growth
HI1443	0	0	0	0	Essential for optimal growth	Essential for optimal growth
HI1444	565	38	167	30	nonEssential for growth	nonEssential for growth
HI1445	1684	48	636	41	nonEssential for growth	nonEssential for growth
HI1446	659	18	293	18	nonEssential for growth	nonEssential for growth
HI1447	13	7	3	2	Essential for optimal growth	Essential for optimal growth
HI1448	478	41	207	39	nonEssential for growth	nonEssential for growth
HI1449	273	23	105	22	nonEssential for growth	nonEssential for growth
HI1450	55	10	25	7	domainEssential	DomainEssential
HI1452	368	20	134	19	nonEssential for growth	nonEssential for growth
HI1453	261	20	90	17	nonEssential for growth	nonEssential for growth
HI1454	197	16	44	13	nonEssential for growth	DomainEssential
HI1455	854	51	353	45	nonEssential for growth	nonEssential for growth
HI1456	847	26	378	25	nonEssential for growth	nonEssential for growth
HI1457	751	39	275	36	nonEssential for growth	nonEssential for growth
HI1458m	312	25	99	16	nonEssential for growth	nonEssential for growth
HI1459	209	19	74	15	nonEssential for growth	nonEssential for growth
HI1462	638	49	209	25	domainEssential	DomainEssential
HI1462.1	257	14	132	10	nonEssential for growth	nonEssential for growth
HI1462.2	565	34	271	30	nonEssential for growth	nonEssential for growth
HI1463	1361	68	562	65	nonEssential for growth	nonEssential for growth
HI1464	1060	35	351	32	nonEssential for growth	nonEssential for growth
HI1465	473	42	207	38	nonEssential for growth	nonEssential for growth
HI1466m	2202	142	1009	132	nonEssential for growth	nonEssential for growth
HI1467	1763	97	797	85	nonEssential for growth	nonEssential for growth
HI1468	189	15	80	13	nonEssential for growth	nonEssential for growth
HI1469	192	14	61	12	nonEssential for growth	nonEssential for growth
HI1470	341	26	210	24	nonEssential for growth	nonEssential for growth
HI1471	941	31	502	29	nonEssential for growth	nonEssential for growth
HI1472	586	35	339	37	nonEssential for growth	nonEssential for growth
HI1473	879	38	439	31	nonEssential for growth	nonEssential for growth
HI1474	364	32	191	27	nonEssential for growth	nonEssential for growth
HI1475	258	20	99	19	nonEssential for growth	nonEssential for growth
HI1476	1	1	0	0	Essential for optimal growth	Essential for optimal growth
HI1477	82	5	51	5	domainEssential	nonEssential for growth
HI1478	211	28	109	26	domainEssential	DomainEssential
HI1479	61	7	19	6	Essential for optimal growth	nonEssential for growth
HI1480	54	8	26	9	domainEssential	DomainEssential
HI1481	74	12	49	11	domainEssential	DomainEssential
HI1482	161	11	58	10	nonEssential for growth	nonEssential for growth
HI1483	8	2	13	3	Essential for optimal growth	nonEssential for growth
HI1484	25	4	23	4	nonEssential for growth	nonEssential for growth
HI1485	44	4	36	4	nonEssential for growth	nonEssential for growth
HI1486	39	3	26	3	domainEssential	nonEssential for growth
HI1487	358	28	181	23	nonEssential for growth	nonEssential for growth
HI1488	74	14	58	13	nonEssential for growth	nonEssential for growth
HI1489	121	15	76	16	nonEssential for growth	nonEssential for growth
HI1491m	208	13	211	13	nonEssential for growth	nonEssential for growth
HI1492	426	28	280	29	nonEssential for growth	nonEssential for growth
HI1493	6	1	8	1	Essential for optimal growth	Essential for optimal growth
HI1494	13	5	16	4	Essential for optimal growth	nonEssential for growth
HI1495	6	3	7	4	Essential for optimal growth	nonEssential for growth
HI1496	57	6	55	5	nonEssential for growth	nonEssential for growth
HI1497	101	6	41	6	nonEssential for growth	nonEssential for growth
HI1498	36	7	27	7	nonEssential for growth	nonEssential for growth
HI1498.1	195	13	111	12	nonEssential for growth	nonEssential for growth
HI1499	51	5	29	5	Essential for optimal growth	nonEssential for growth
HI1500	579	47	409	44	nonEssential for growth	nonEssential for growth
HI1501	222	33	107	26	nonEssential for growth	nonEssential for growth
HI1502	652	37	465	37	nonEssential for growth	nonEssential for growth
HI1503	245	16	177	16	nonEssential for growth	nonEssential for growth
HI1504	94	17	57	17	nonEssential for growth	nonEssential for growth
HI1505	383	28	204	27	nonEssential for growth	nonEssential for growth
HI1506	5	1	2	1	nonEssential for growth	nonEssential for growth
HI1507	37	3	31	3	nonEssential for growth	nonEssential for growth
HI1508	231	17	111	12	nonEssential for growth	nonEssential for growth
HI1509	221	14	92	9	nonEssential for growth	nonEssential for growth
HI1510	117	4	42	3	nonEssential for growth	nonEssential for growth
HI1511	484	46	313	42	nonEssential for growth	nonEssential for growth
HI1512	44	7	22	7	nonEssential for growth	nonEssential for growth
HI1513	78	10	34	7	nonEssential for growth	nonEssential for growth
HI1514	633	48	304	47	nonEssential for growth	nonEssential for growth
HI1515	337	37	185	33	nonEssential for growth	nonEssential for growth
HI1516m	915	42	494	40	nonEssential for growth	nonEssential for growth
HI1518	102	11	72	10	nonEssential for growth	nonEssential for growth
HI1519	185	11	90	9	nonEssential for growth	nonEssential for growth
HI1520	619	29	392	28	nonEssential for growth	nonEssential for growth
HI1521	305	22	110	19	nonEssential for growth	nonEssential for growth
HI1522	1337	71	626	62	nonEssential for growth	DomainEssential
HI1522.1	63	7	30	5	nonEssential for growth	nonEssential for growth
HI1523	1405	44	575	42	nonEssential for growth	nonEssential for growth
HI1524	59	7	55	7	nonEssential for growth	nonEssential for growth
HI1525	1489	48	618	46	nonEssential for growth	nonEssential for growth
HI1526	62	26	8	2	Essential for optimal growth	Essential for optimal growth
HI1527	25	4	10	2	Essential for optimal growth	Essential for optimal growth
HI1528	1	1	1	1	Essential for optimal growth	Essential for optimal growth
HI1529	11	3	1	1	Essential for optimal growth	Essential for optimal growth
HI1530	6	6	3	3	Essential for optimal growth	Essential for optimal growth
HI1531	1442	42	530	40	nonEssential for growth	nonEssential for growth
HI1532	117	10	33	7	nonEssential for growth	nonEssential for growth
HI1533	2	2	0	0	Essential for optimal growth	Essential for optimal growth
HI1534	432	16	135	16	nonEssential for growth	nonEssential for growth
HI1535	577	34	179	27	nonEssential for growth	nonEssential for growth
HI1536	339	15	102	14	nonEssential for growth	nonEssential for growth
HI1537	1626	50	543	43	nonEssential for growth	nonEssential for growth
HI1538	3170	74	1022	68	nonEssential for growth	nonEssential for growth
HI1539	1949	44	587	41	nonEssential for growth	nonEssential for growth
HI1540	2259	48	728	46	nonEssential for growth	nonEssential for growth
HI1541	2479	89	717	78	nonEssential for growth	nonEssential for growth
HI1542	372	23	153	18	nonEssential for growth	nonEssential for growth
HI1543	483	27	150	19	nonEssential for growth	nonEssential for growth
HI1544	335	33	116	26	nonEssential for growth	nonEssential for growth
HI1545	1804	71	687	66	nonEssential for growth	nonEssential for growth
HI1546	687	25	237	24	nonEssential for growth	nonEssential for growth
HI1547	19	3	24	3	Essential for optimal growth	Essential for optimal growth
HI1548	69	5	19	3	Essential for optimal growth	Essential for optimal growth
HI1549	5	2	2	1	Essential for optimal growth	Essential for optimal growth
HI1550	1234	40	473	36	nonEssential for growth	nonEssential for growth
HI1551	970	30	319	29	nonEssential for growth	nonEssential for growth
HI1552	606	27	247	25	nonEssential for growth	nonEssential for growth
HI1553	1341	42	454	42	nonEssential for growth	nonEssential for growth
HI1554	1804	50	641	45	nonEssential for growth	nonEssential for growth
HI1555	32	3	7	2	Essential for optimal growth	Essential for optimal growth
HI1556	402	24	145	22	domainEssential	DomainEssential
HI1557	1	1	1	1	Essential for optimal growth	Essential for optimal growth
HI1558	551	26	180	20	nonEssential for growth	nonEssential for growth
HI1559	29	15	16	11	Essential for optimal growth	DomainEssential
HI1560	340	18	86	15	nonEssential for growth	nonEssential for growth
HI1561	18	3	6	1	Essential for optimal growth	Essential for optimal growth
HI1562	147	7	66	8	nonEssential for growth	nonEssential for growth
HI1563	369	21	130	19	nonEssential for growth	nonEssential for growth
HI1564	35	4	14	4	nonEssential for growth	nonEssential for growth
HI1564.1	210	14	95	12	nonEssential for growth	nonEssential for growth
HI1565m	6935	179	2595	172	nonEssential for growth	nonEssential for growth
HI1568	392	16	180	15	nonEssential for growth	nonEssential for growth
HI1570	477	28	173	25	nonEssential for growth	nonEssential for growth
HI1571	92	8	44	7	nonEssential for growth	nonEssential for growth
HI1571.1	172	9	48	8	nonEssential for growth	nonEssential for growth
HI1572	1129	40	461	36	nonEssential for growth	nonEssential for growth
HI1573	36	4	1	1	Essential for optimal growth	Essential for optimal growth
HI1574	44	6	20	4	Essential for optimal growth	Essential for optimal growth
HI1575	10	2	8	1	Essential for optimal growth	Essential for optimal growth
HI1576	1050	67	378	64	nonEssential for growth	nonEssential for growth
HI1577	228	17	101	16	nonEssential for growth	nonEssential for growth
HI1578	4460	114	1602	103	nonEssential for growth	nonEssential for growth
HI1579	434	26	139	22	nonEssential for growth	nonEssential for growth
HI1581	162	14	56	8	nonEssential for growth	nonEssential for growth
HI1582	488	22	218	20	nonEssential for growth	nonEssential for growth
HI1583	6	6	1	1	Essential for optimal growth	Essential for optimal growth
HI1584	383	19	120	18	nonEssential for growth	nonEssential for growth
HI1585	1128	73	574	63	nonEssential for growth	nonEssential for growth
HI1586	61	10	18	4	Essential for optimal growth	Essential for optimal growth
HI1587	125	14	37	9	nonEssential for growth	nonEssential for growth
HI1588	824	38	322	38	nonEssential for growth	nonEssential for growth
HI1589	5	5	1	1	Essential for optimal growth	Essential for optimal growth
HI1590	2056	59	819	53	nonEssential for growth	nonEssential for growth
HI1591	37	4	14	3	Essential for optimal growth	Essential for optimal growth
HI1595m	107	42	22	17	Essential for optimal growth	Essential for optimal growth
HI1596	175	15	53	12	nonEssential for growth	nonEssential for growth
HI1597	960	52	447	51	nonEssential for growth	nonEssential for growth
HI1598	1056	45	342	44	nonEssential for growth	nonEssential for growth
HI1599	1562	38	542	38	nonEssential for growth	nonEssential for growth
HI1600	1486	58	465	56	nonEssential for growth	nonEssential for growth
HI1601	525	11	212	12	nonEssential for growth	nonEssential for growth
HI1602	408	24	140	23	nonEssential for growth	nonEssential for growth
HI1603	63	22	22	14	nonEssential for growth	DomainEssential
HI1604	3	2	5	1	Essential for optimal growth	Essential for optimal growth
HI1605	248	26	54	19	nonEssential for growth	nonEssential for growth
HI1606	11	8	5	5	Essential for optimal growth	Essential for optimal growth
HI1607	95	4	44	2	Essential for optimal growth	Essential for optimal growth
HI1608	67	3	16	3	Essential for optimal growth	Essential for optimal growth
HI1609	10	4	0	0	Essential for optimal growth	Essential for optimal growth
HI1610	197	4	83	4	Essential for optimal growth	Essential for optimal growth
HI1611	949	33	338	30	nonEssential for growth	nonEssential for growth
HI1612	2026	72	536	63	nonEssential for growth	nonEssential for growth
HI1613	4	3	1	1	Essential for optimal growth	Essential for optimal growth
HI1614	2705	136	972	120	nonEssential for growth	nonEssential for growth
HI1615	774	23	263	19	nonEssential for growth	nonEssential for growth
HI1616	1649	52	572	50	nonEssential for growth	nonEssential for growth
HI1617	572	43	159	39	nonEssential for growth	nonEssential for growth
HI1618	1055	28	358	25	nonEssential for growth	nonEssential for growth
HI1619	667	23	289	20	nonEssential for growth	nonEssential for growth
HI1621	712	24	270	19	nonEssential for growth	nonEssential for growth
HI1622	905	26	313	23	nonEssential for growth	nonEssential for growth
HI1623	441	21	133	15	nonEssential for growth	nonEssential for growth
HI1624	976	31	411	28	nonEssential for growth	nonEssential for growth
HI1625	1619	30	713	30	nonEssential for growth	nonEssential for growth
HI1626	745	42	282	38	nonEssential for growth	nonEssential for growth
HI1627	247	14	95	13	nonEssential for growth	nonEssential for growth
HI1628	337	19	98	16	nonEssential for growth	nonEssential for growth
HI1629	2	2	0	0	Essential for optimal growth	Essential for optimal growth
HI1630	0	0	0	0	Essential for optimal growth	Essential for optimal growth
HI1631	675	30	272	28	nonEssential for growth	nonEssential for growth
HI1632	319	17	137	15	nonEssential for growth	nonEssential for growth
HI1633	1946	76	755	70	nonEssential for growth	nonEssential for growth
HI1634	59	5	13	3	Essential for optimal growth	Essential for optimal growth
HI1635	889	46	222	35	nonEssential for growth	nonEssential for growth
HI1636	3209	100	1342	90	nonEssential for growth	nonEssential for growth
HI1637	1363	52	469	45	nonEssential for growth	nonEssential for growth
HI1638	577	66	164	41	domainEssential	DomainEssential
HI1639	584	48	220	42	nonEssential for growth	nonEssential for growth
HI1640	61	28	12	10	Essential for optimal growth	Essential for optimal growth
HI1641	36	5	17	5	Essential for optimal growth	Essential for optimal growth
HI1642	211	34	54	14	nonEssential for growth	DomainEssential
HI1643	1268	56	511	49	nonEssential for growth	nonEssential for growth
HI1644	57	19	40	16	nonEssential for growth	DomainEssential
HI1645	2369	58	1176	53	nonEssential for growth	nonEssential for growth
HI1646m	445	26	205	23	nonEssential for growth	nonEssential for growth
HI1647	691	29	201	26	nonEssential for growth	nonEssential for growth
HI1648	1253	32	511	23	nonEssential for growth	nonEssential for growth
HI1649	1762	72	683	70	nonEssential for growth	nonEssential for growth
HI1650	48	4	21	4	nonEssential for growth	nonEssential for growth
HI1651	495	20	215	19	nonEssential for growth	nonEssential for growth
HI1652	936	39	358	37	nonEssential for growth	nonEssential for growth
HI1653	1898	66	676	61	nonEssential for growth	nonEssential for growth
HI1654	520	34	55	20	nonEssential for growth	nonEssential for growth
HI1655	27	7	6	4	Essential for optimal growth	Essential for optimal growth
HI1656	352	14	190	13	nonEssential for growth	nonEssential for growth
HI1657	507	29	157	25	nonEssential for growth	nonEssential for growth
HI1658	241	24	39	15	nonEssential for growth	nonEssential for growth
HI1659	4	3	1	1	Essential for optimal growth	Essential for optimal growth
HI1660	6	4	1	1	Essential for optimal growth	Essential for optimal growth
HI1661	723	51	262	40	nonEssential for growth	nonEssential for growth
HI1662	1805	111	633	93	nonEssential for growth	nonEssential for growth
HI1663	386	18	155	16	nonEssential for growth	nonEssential for growth
HI1664	1268	41	477	36	nonEssential for growth	nonEssential for growth
HI1665	177	5	72	5	nonEssential for growth	nonEssential for growth
HI1666	601	23	271	23	nonEssential for growth	nonEssential for growth
HI1667	1859	91	644	83	nonEssential for growth	nonEssential for growth
HI1668	447	76	156	58	domainEssential	DomainEssential
HI1669	247	25	130	21	nonEssential for growth	nonEssential for growth
HI1671	1751	86	748	76	nonEssential for growth	nonEssential for growth
HI1672	4020	152	1692	125	nonEssential for growth	nonEssential for growth
HI1673	247	16	81	12	nonEssential for growth	nonEssential for growth
HI1674	40	8	12	6	nonEssential for growth	nonEssential for growth
HI1675	142	17	51	14	nonEssential for growth	nonEssential for growth
HI1676	930	39	287	33	nonEssential for growth	nonEssential for growth
HI1677	1182	37	423	30	nonEssential for growth	nonEssential for growth
HI1678	39	5	4	4	domainEssential	Essential for optimal growth
HI1679	198	17	80	12	nonEssential for growth	nonEssential for growth
HI1680	3317	131	1388	116	nonEssential for growth	nonEssential for growth
HI1681	575	30	177	21	nonEssential for growth	nonEssential for growth
HI1682	1938	52	669	50	nonEssential for growth	nonEssential for growth
HI1683	2	2	0	0	Essential for optimal growth	Essential for optimal growth
HI1684	17	3	2	1	Essential for optimal growth	Essential for optimal growth
HI1685	157	15	66	8	domainEssential	DomainEssential
HI1686	2	2	2	1	Essential for optimal growth	Essential for optimal growth
HI1687	12	3	1	1	Essential for optimal growth	Essential for optimal growth
HI1688	15	3	12	5	Essential for optimal growth	Essential for optimal growth
HI1689	475	32	211	30	nonEssential for growth	nonEssential for growth
HI1690	460	64	201	48	nonEssential for growth	nonEssential for growth
HI1691	1389	42	421	37	nonEssential for growth	nonEssential for growth
HI1692	491	24	179	24	nonEssential for growth	nonEssential for growth
HI1693	600	31	174	26	nonEssential for growth	nonEssential for growth
HI1694	291	19	86	14	nonEssential for growth	nonEssential for growth
HI1695	996	31	405	26	nonEssential for growth	nonEssential for growth
HI1696	233	36	87	26	domainEssential	DomainEssential
HI1697	259	38	69	18	nonEssential for growth	nonEssential for growth
HI1698	400	54	117	41	domainEssential	DomainEssential
HI1699	107	31	35	16	Essential for optimal growth	DomainEssential
HI1700	34	9	39	13	Essential for optimal growth	Essential for optimal growth
HI1701	97	8	36	4	Essential for optimal growth	Essential for optimal growth
HI1702	1130	99	412	83	nonEssential for growth	nonEssential for growth
HI1703	26	9	3	1	Essential for optimal growth	Essential for optimal growth
HI1704	20	4	1	1	Essential for optimal growth	Essential for optimal growth
HI1705	1283	56	409	45	nonEssential for growth	nonEssential for growth
HI1706	3329	115	1361	102	nonEssential for growth	nonEssential for growth
HI1707	796	56	325	46	nonEssential for growth	nonEssential for growth
HI1708	619	31	260	24	nonEssential for growth	nonEssential for growth
HI1709	581	17	195	17	nonEssential for growth	nonEssential for growth
HI1710	107	6	31	6	nonEssential for growth	nonEssential for growth
HI1711	423	19	154	17	nonEssential for growth	nonEssential for growth
HI1712	248	54	36	23	domainEssential	Essential for optimal growth
HI1713	194	12	88	9	nonEssential for growth	nonEssential for growth
HI1714	34	5	42	3	Essential for optimal growth	Essential for optimal growth
HI1715	3	1	3	2	Essential for optimal growth	Essential for optimal growth
HI1716	1386	56	561	55	nonEssential for growth	nonEssential for growth
HI1717	39	5	23	4	nonEssential for growth	nonEssential for growth
HI1718	993	44	348	42	nonEssential for growth	nonEssential for growth
HI1719	906	51	379	48	domainEssential	DomainEssential
HI1720	449	15	144	11	nonEssential for growth	nonEssential for growth
HI1721	1641	40	590	39	nonEssential for growth	nonEssential for growth
HI1722	28	3	5	2	Essential for optimal growth	Essential for optimal growth
HI1723	58	4	14	2	Essential for optimal growth	Essential for optimal growth
HI1724	336	15	151	15	nonEssential for growth	nonEssential for growth
HI1725	2101	92	826	86	nonEssential for growth	nonEssential for growth
HI1726	1097	34	389	32	nonEssential for growth	nonEssential for growth
HI1727	1322	58	587	54	nonEssential for growth	nonEssential for growth
HI1728	1460	78	591	74	nonEssential for growth	nonEssential for growth
HI1729m	814	25	297	23	nonEssential for growth	nonEssential for growth
HI1730	806	31	360	29	nonEssential for growth	nonEssential for growth
HI1731	763	26	308	22	nonEssential for growth	nonEssential for growth
HI1731a	1540	106	683	87	nonEssential for growth	nonEssential for growth
HI1732	611	37	295	36	nonEssential for growth	nonEssential for growth
HI1733	800	59	307	50	nonEssential for growth	nonEssential for growth
HI1734	14	2	6	1	Essential for optimal growth	Essential for optimal growth
HI1735	405	46	203	42	nonEssential for growth	nonEssential for growth
HI1736	251	19	117	18	nonEssential for growth	nonEssential for growth
HI1737	338	20	120	15	nonEssential for growth	nonEssential for growth
HI1738	932	49	339	47	nonEssential for growth	nonEssential for growth
HI1739	797	40	318	35	nonEssential for growth	nonEssential for growth
HI1739.1	639	45	222	40	nonEssential for growth	nonEssential for growth
HI1739.2	33	3	9	1	Essential for optimal growth	Essential for optimal growth
HI1740	199	41	77	25	domainEssential	DomainEssential
HI1741	184	22	114	19	domainEssential	DomainEssential
HI1742	119	9	30	8	nonEssential for growth	nonEssential for growth
HI1743	40	6	21	3	Essential for optimal growth	Essential for optimal growth
a EL-ARTIST: Essential Loci (EL) analysis component of Analysis of high-Resolution Transposon Insertion Sequences Technique (ARTIST)
(Pritchard et al. PLoS Genet. 2014.10(11):e1004782. doi: 10.1371/journal.pgen.1004782).
EL-ARTIST uses Hidden-Markov Model (HMM) to predict gene essentiality and assigns 3 categories: non-essential for growth;
essential for optimal growth; domain essential (contains both regions that are required and dispensable for growth).
