# Supplementary material for: Suppression of Alternative Lipooligosaccharide Glycosyltransferase Activity by UDP-Galactose Epimerase Enhances Murine Lung Infection and Evasion of Serum IgM
Source: Front Cell Infect Microbiol. 2019 May 15;9:160. doi: 10.3389/fcimb.2019.00160 (PMC6530457; doi:10.3389/fcimb.2019.00160)
Supplement: Supplementary file 4 [file Table_4.xlsx]

## Sheet: Table S4
Supplementary Table 4. Common genes required in both H. influenzae parent and lic2A libraries.
Gene ID	Gene	Product/predicted function	parent library		lic2A library
			s.i.a	p value	s.i.a	p value
HI0011	holD	DNA polymerase III subunit psi	0.0434744	0.00021591	0	5.17361e-05
HI0032	pbp2	penicillin-binding protein 2	0.0252784	1.71027e-09	0.025886	7.95499e-10
HI0037	mreB	rod shape-determining protein	0.0124213	2.25266e-07	0.0268762	5.25246e-07
HI0086	metB	cystathionine gamma-synthase	0.0275617	1.9447e-09	0.0067467	5.59587e-09
HI0119	znuA	high-affinity zinc transporter periplasmic component	0.0458311	3.39196e-06	0.0228278	2.23037e-07
HI0122	metC	cystathionine beta-lyase	0.0256189	3.00122e-11	0.0126925	1.71798e-10
HI0141	nagB	glucosamine-6-phosphate deaminase	0.053234	6.68717e-05	0.0185598	0.000685552
HI0188	tatC	Sec-independent protein translocase protein	0.0115208	6.96154e-06	0.0438325	2.45075e-05
HI0206	nadN	NAD nucleotidase	0.0327249	4.39876e-09	0.0618475	2.31121e-09
HI0209	dam	DNA adenine methylase	0.0484907	7.67838e-06	0	6.37241e-06
HI0221	guaB	inosine 5'-monophosphate dehydrogenase	0.0378291	2.62914e-08	0.124143	5.73936e-06
HI0286	alaT	aminotransferase	0.009495	2.30431e-06	0.0100488	3.60285e-05
HI0309	xerD	site-specific tyrosine recombinase	0	7.19834e-09	0	3.36591e-06
HI0312	ruvB	Holliday junction DNA helicase	0.0241679	1.47527e-05	0.0452262	1.14555e-06
HI0330	oapA	opacity associated protein	0.145351	1.14355e-05	0.125766	0.000901772
HI0334	relA	GTP pyrophosphokinase	0.01993	1.51971e-05	0.00537524	0.000640944
HI0407	znuB	high-affinity zinc transport system permease protein	0.0185679	6.42145e-09	0.0030933	3.05696e-08
HI0464	rpiA	ribose-5-phosphate isomerase A	0.0869488	0.000161965	0.0409862	8.57014e-05
HI0465	serA	D-3-phosphoglycerate dehydrogenase	0.00318619	1.35817e-05	0.00196106	5.58758e-06
HI0518	deoD	purine nucleoside phosphorylase	0.0542792	6.60881e-07	0.0988874	0.000104626
HI0523	orfH	heptosyltransferase-like protein	0.0229926	4.19408e-06	0.0967544	2.10509e-05
HI0639	purB	adenylosuccinate lyase	0.00588109	4.04161e-08	0.000921039	1.15811e-09
HI0693	hel	lipoprotein E	0.011192	2.52877e-05	0.0301353	8.89346e-06
HI0740	pgmB	phosphomannomutase	0.00463798	2.53595e-10	0.00936828	6.69032e-06
HI0761	mltC	murein transglycosylase C	0	6.35928e-12	0.00455403	2.11368e-10
HI0769	ftsE	cell division ATP-binding protein	0.0455749	0.000310084	0.00313021	0.000190143
HI0770	ftsX	cell division protein	0.0331434	0.000562277	0.0174409	0.000164995
HI0812	galU	glucosephosphate uridylyltransferase	0.0595773	1.00609e-05	0.00149041	2.69334e-05
HI0841	-	hypothetical protein	0.0704334	7.16337e-07	0.0409862	7.36227e-05
HI0846	por (dsbA)	periplasmic oxidoreductase	0.0181368	9.30201e-05	0.00799731	1.02617e-05
HI0896	ftsN	cell division protein	0.0201572	0.00010971	0.02767	7.05907e-05
HI0942	recC	exodeoxyribonuclease V gamma chain	0.0522895	2.89526e-13	0.0465092	1.58738e-12
HI1077	pyrG	CTP synthetase	0.125553	1.62007e-07	0.12643	6.02043e-07
HI1145	pheA	chorismate mutase/prephenate dehydratase	0.0147959	2.8218e-09	0.00101201	7.50401e-09
HI1164	ompA	outer membrane protein P5	0.103846	6.81657e-08	0.0468414	0.000179326
HI1171	trpG	putative anthranilate synthase component II	0.148549	0.000327714	0.073437	0.000102757
HI1248	zevB	zinc binding system	0.0290983	4.26613e-07	0.0238316	1.70117e-06
HI1249	zevA	zinc binding system	0.0545049	0.000466122	0.000727028	0.000302721
HI1263	metX	homoserine O-acetyltransferase	0.0290758	0.000413897	0.0326117	0.000301504
HI1290	tyrA	bifunctional chorismate mutase/prephenate dehydrogenase	0.0149712	0.000220084	0.0203658	4.77034e-05
HI1380	pstB	similar to phosphate transport system ATPase component; artificial frameshift	0.135694	1.39326e-06	0.0520268	2.26285e-05
HI1382	pstC	phosphate ABC transporter permease	0.0952496	8.05753e-06	0.0598339	2.8725e-07
HI1383m	pstS	phosphate ABC transporter phosphate-binding protein	0.0889142	8.73165e-06	0.0760108	2.06996e-06
HI1389.1	trpC	bifunctional indole-3-glycerol phosphate synthase/phosphoribosylanthranilate isomerase	0.0630682	1.19416e-06	0.0138545	2.02801e-06
HI1427	-	hypothetical protein	0.0533215	2.03317e-05	0.114761	8.91999e-05
HI1431	trpB	tryptophan synthase subunit beta	0.0389513	4.54376e-08	0.010077	1.08884e-07
HI1603	-	phosphate transport accessory protein	0.0815585	0.000152066	0.0983669	0.000443099
HI1605	-	hypothetical protein	0.106611	0.000260605	0.0242881	3.27711e-06
HI1617	aspC	aromatic amino acid aminotransferase	0.0366322	2.91307e-07	0.00728644	2.04691e-07
HI1633	purA	adenylosuccinate synthetase	0.0446089	4.27736e-11	0.00784843	2.30248e-12
HI1702	metE	5-methyltetrahydropteroyltriglutamate--homocysteine S-methyltransferase	0.0147495	7.02443e-10	0.00573807	4.55306e-10
a survival index
